# Supplementary material for: Dilatancy behaviour and permeability evolution of sandstone subjected to initial confining pressures and unloading rates
Source: R Soc Open Sci. 2021 Jan 6;8(1):201792. doi: 10.1098/rsos.201792 (PMC7890488; doi:10.1098/rsos.201792)
Supplement: Original data obtained from the experiment [file rsos201792supp1.xlsx]

## Sheet: stress-strain_0.02
Time/s	σ3/MPa	σ1/MPa	εV		Time/s	σ3/MPa	σ1/MPa	εV		Time/s	σ3/MPa	σ1/MPa	εV
0	15	14.9947	0		0	20	20.0114	0		0	29.998	30.0221	0
0.988	15	15.0113	0		0.98	20	20.0331	0		0.984	30	30.0985	0.000999001
2.015	15	15.1329	0.00201207		2.079	20	20.1254	0		2.261	30	30.235	0.000999001
3	15	15.3596	0.00301811		3.059	20	20.2448	0.00297915		3.234	29.998	30.3443	0.002997
3.988	14.998	15.4536	0.00301811		4.043	20	20.4023	0.00695134		4.224	30	30.448	0.003996
4.973	14.998	15.5199	0.00503018		5.029	20	20.5217	0.00794439		5.206	30	30.5572	0.00262032
5.955	15	15.6084	0.00370322		6.012	20	20.6086	0.00993049		6.187	30	30.6664	0.00461832
6.938	15	15.7301	0.00571529		6.996	20	20.7009	0.0109235		7.177	30	30.7702	0.00661632
7.921	15	15.8572	0.00672133		7.983	20	20.8095	0.0115947		8.27	30	30.8903	0.00661632
9.019	15	15.9789	0.0087334		9.08	20	20.9343	0.0145739		9.251	30	30.9995	0.00761532
9.998	14.998	16.0839	0.0117515		10.059	20	21.0375	0.01656		10.239	30	31.1087	0.00961332
10.987	14.998	16.1945	0.0114306		11.044	20	21.1461	0.017553		11.224	30	31.2179	0.0126103
11.971	15	16.3106	0.0134427		12.029	20	21.2492	0.0195391		12.204	30	31.3217	0.0132326
12.952	15	16.4101	0.0154547		13.012	20	21.3632	0.0215252		13.189	30	31.4309	0.0142316
13.936	15	16.5262	0.0164608		13.996	20	21.4664	0.0231894		14.177	30	31.5347	0.014854
14.924	15	16.6368	0.0171459		14.98	20	21.5695	0.0241825		15.266	30	31.6602	0.015853
16.019	15	16.7529	0.020164		15.98	20	21.689	0.0261686		16.253	30	31.764	0.017851
16.999	15	16.858	0.022176		17.079	20	21.803	0.0271616		17.238	30	31.8623	0.0194723
17.984	15	16.9686	0.0231821		18.061	20	21.9061	0.0291477		18.25	30	31.9824	0.0214703
18.97	15	17.0791	0.0248732		19.046	20	22.0147	0.0321269		19.234	30	32.0916	0.0224693
19.955	15	17.1897	0.0248732		20.032	20	22.1233	0.0327981		20.223	29.998	32.2008	0.0244673
20.939	15	17.2948	0.0278913		21.014	20	22.2264	0.0337911		21.206	30	32.3046	0.0260886
21.926	15	17.4053	0.0299034		22	20	22.335	0.0377633		22.189	30	32.4138	0.0280866
23.015	15	17.527	0.0315946		22.983	20	22.4436	0.0387564		23.174	30	32.523	0.0290856
24	15	17.6376	0.0336066		24.079	20	22.563	0.0407425		24.27	30	32.6431	0.0310836
24.988	15	17.7426	0.0346127		25.06	20	22.6716	0.0404206		25.25	30	32.7469	0.0327049
25.967	15	17.8532	0.0352978		26.046	20	22.7748	0.0433997		26.24	30	32.8561	0.0337039
26.952	15	17.9638	0.0373098		27.032	20	22.8834	0.0453858		27.219	30	32.9653	0.0357019
27.936	15	18.0744	0.0383159		28.017	20	22.9919	0.0473719		28.206	30	33.0691	0.0363242
28.921	15	18.1794	0.041334		28.996	19.998	23.0788	0.0503511		29.187	30	33.1783	0.0393212
30.019	15	18.3066	0.0420191		29.982	20	23.2037	0.0513441		30.173	30	33.2875	0.0393212
30.999	15	18.4116	0.0440312		31.079	20	23.3177	0.0553163		31.27	30	33.4022	0.0409426
31.983	15	18.5222	0.0450372		32.061	20	23.4317	0.0540014		32.251	30	33.5059	0.0429406
32.973	15	18.6273	0.0467284		33.046	20	23.5457	0.0569806		33.234	30	33.6151	0.0425639
33.952	15	18.7378	0.0487404		34.033	20	23.6488	0.0579736		34.219	30	33.7243	0.0455609
34.936	15	18.8429	0.0484195		35.017	20	23.752	0.0599597		35.205	30	33.839	0.0455609
35.924	15	18.959	0.0524436		35.997	20	23.8497	0.0629389		36.188	30	33.9373	0.0471822
37.014	15	19.0696	0.0534497		36.982	20	23.9637	0.06361		37.173	30	34.052	0.0491802
38	15	19.1802	0.0554618		38.074	20	24.0777	0.0646031		38.271	30	34.1666	0.0508015
38.988	15	19.2907	0.0571529		39.061	20	24.1863	0.0675822		39.253	30	34.2704	0.0527995
39.973	15	19.3958	0.0571529		40.043	20	24.2949	0.0695683		40.234	30	34.3796	0.0537985
40.954	15	19.5064	0.060171		41.033	20	24.4089	0.0715544		41.223	30	34.4888	0.0544208
41.938	15	19.6114	0.0608561		42.017	20	24.5066	0.0712326		42.206	30	34.598	0.0574178
42.922	15	19.722	0.0618621		43	20	24.6098	0.0742117		43.187	30	34.7018	0.0560422
44.02	15	19.8492	0.0648803		43.98	20	24.7184	0.0761978		44.173	30	34.811	0.0590392
44.999	15	19.9597	0.0655654		45.08	20	24.8378	0.0771909		45.266	30	34.9311	0.0610372
45.988	15	20.0703	0.0685835		46.061	20	24.9464	0.079177		46.251	30	35.0403	0.0626585
46.973	15	20.1754	0.0692686		47.043	20	25.055	0.0808412		47.239	30	35.1495	0.0646565
47.953	15	20.2804	0.0692686		48.033	20	25.1635	0.0828273		48.224	30	35.2533	0.0642798
48.937	14.998	20.3855	0.0702746		49.012	20	25.2721	0.0858064		49.204	30	35.3625	0.0662778
49.924	15	20.5016	0.0729718		49.996	20	25.3753	0.0858064		50.19	30	35.4717	0.0672768
51.014	15	20.6232	0.0759899		50.98	20	25.4784	0.0864776		51.174	30	35.5809	0.0698971
51.998	15	20.7283	0.0759899		52.08	20	25.6033	0.0894568		52.271	30	35.7011	0.0708961
52.987	15	20.8444	0.0776811		53.061	20	25.7119	0.0904498		53.25	30	35.8048	0.0725174
53.972	15	20.9494	0.0786871		54.046	20	25.815	0.094422		54.239	30	35.914	0.0745154
54.953	15	21.06	0.0806992		55.032	20	25.9236	0.0931071		55.224	30	36.0232	0.0751377
55.939	15	21.1651	0.0823903		56.017	20	26.0322	0.0960862		56.203	30	36.127	0.0781348
56.924	15	21.2757	0.0844024		57	20	26.1353	0.0970793		57.187	30	36.2362	0.0791338
58.014	15	21.4028	0.0854084		57.98	20	26.2439	0.0990654		58.177	30	36.3454	0.0797561
58.999	15	21.5079	0.0860935		59.075	20	26.3579	0.0987435		59.265	30	36.4601	0.0807551
59.983	15	21.6074	0.0891116		60.061	20	26.4719	0.102716		60.251	30	36.5747	0.0833754
60.973	15	21.7235	0.0911237		61.044	20	26.5697	0.103709		61.24	30	36.673	0.0843744
61.952	15	21.8341	0.0908028		62.033	20	26.6837	0.105695		62.223	30	36.7877	0.0849967
62.937	15	21.9447	0.0938209		63.014	20	26.7923	0.107359		63.206	30	36.886	0.0859957
63.92	15	22.0497	0.0938209		64	20	26.8954	0.109345		64.189	30	37.0007	0.088616
65.019	15	22.1769	0.0965181		64.982	20	27.004	0.110338		65.173	30	37.1099	0.089615
65.998	15	22.2764	0.0975241		66.08	20	27.118	0.113317		66.265	30	37.23	0.0902373
66.986	15	22.3925	0.0995362		67.061	20	27.2266	0.112002		67.251	30	37.3338	0.0912363
67.972	15	22.492	0.101227		68.046	20	27.3352	0.114982		68.24	30	37.443	0.0928577
68.953	15	22.6026	0.103239		69.032	20	27.4383	0.116968		69.22	30	37.5467	0.0948557
69.938	15	22.7187	0.104245		70.014	20	27.5469	0.118954		70.204	29.998	37.6559	0.0968537
70.921	15	22.8293	0.105937		70.997	20	27.6609	0.118632		71.188	30	37.7597	0.098475
72.02	15	22.9454	0.107949		71.983	20	27.7586	0.121611		72.177	30	37.8634	0.099474
73.001	15	23.0505	0.109961		73.075	20	27.8835	0.123597		73.265	30	37.989	0.102094
73.984	15	23.161	0.10964		74.06	20	27.9866	0.124268		74.25	30	38.0982	0.102094
74.971	15	23.2716	0.111652		75.043	20	28.0952	0.125261		75.234	30	38.2074	0.103716
75.954	15	23.3767	0.113343		76.031	20	28.2038	0.127248		76.223	30	38.3167	0.104715
76.936	15	23.4873	0.113343		77.014	20	28.3124	0.130227		77.203	30	38.4204	0.105337
77.92	15	23.5978	0.116361		77.997	20	28.4155	0.129905		78.187	30	38.5296	0.106336
79.019	15	23.7195	0.117046		78.982	20	28.5241	0.131891		79.174	30	38.6334	0.110332
79.999	15	23.8301	0.118052		80.079	20	28.6436	0.133877		80.271	30	38.759	0.109955
80.988	15	23.9406	0.120064		81.061	20	28.7521	0.135541		81.251	30	38.8627	0.111953
81.972	15	24.0457	0.121755		82.043	20	28.8553	0.136534		82.239	30	38.9719	0.111577
82.955	15	24.1507	0.123768		83.033	20	28.9639	0.13852		83.224	30	39.0811	0.115573
83.937	15	24.2613	0.124774		84.012	20	29.0724	0.140507		84.203	30	39.1849	0.115196
84.92	15	24.3719	0.125459		85	20	29.1756	0.140185		85.189	30	39.2941	0.117194
86.019	15	24.4935	0.128477		85.98	20	29.2842	0.143164		86.174	30	39.4033	0.118815
86.999	15	24.6041	0.129483		87.079	20	29.4036	0.14515		87.177	30	39.5125	0.120813
87.988	15	24.7092	0.130168		88.059	20	29.5122	0.145821		88.177	30	39.6163	0.121812
88.973	15	24.8198	0.13218		89.046	20	29.6208	0.1488		89.265	30	39.7309	0.123434
89.953	15	24.9303	0.131859		90.032	20	29.7239	0.1488		90.252	30	39.8456	0.125432
90.936	15	25.0409	0.133871		91.014	20	29.8325	0.150464		91.239	30	39.9548	0.125055
91.924	15	25.146	0.134877		91.997	20	29.9357	0.151457		92.224	30	40.064	0.127053
92.92	15	25.2565	0.137574		92.98	20	30.0442	0.153444		93.203	30	40.1678	0.128674
94.015	15	25.3727	0.13858		93.98	20	30.1528	0.15543		94.189	30	40.277	0.130672
94.998	15	25.4888	0.140592		95.075	20	30.2668	0.155108		95.177	30	40.3862	0.130295
95.988	15	25.5993	0.140272		96.059	20	30.3808	0.157094		96.271	29.998	40.5009	0.132293
96.973	14.998	25.7044	0.142284		97.046	20	30.4786	0.160073		97.253	30	40.6155	0.133915
97.954	15	25.815	0.14329		98.029	20	30.5871	0.160744		98.234	30	40.7138	0.135913
98.938	15	25.9145	0.145987		99.014	20	30.7012	0.161737		99.223	30	40.8285	0.135536
99.923	15	26.0306	0.146993		100	20	30.8097	0.163723		100.204	30	40.9377	0.137534
101.015	15	26.1522	0.149005		100.98	20	30.9129	0.163402		101.187	30	41.0415	0.139155
101.998	15	26.2573	0.150696		102.08	20	31.0323	0.165388		102.176	30	41.1507	0.141153
102.986	15	26.3679	0.152708		103.061	20	31.1355	0.166381		103.271	30	41.2653	0.140777
103.967	15	26.484	0.153714		104.044	20	31.2441	0.169038		104.251	30	41.3746	0.143774
104.954	15	26.5835	0.154399		105.032	20	31.3526	0.170031		105.24	30	41.4783	0.145772
105.938	15	26.6941	0.155405		106.014	20	31.4558	0.172017		106.223	30	41.5875	0.146394
106.926	15	26.8102	0.15609		106.996	20	31.5644	0.17301		107.204	30	41.6913	0.147393
108.02	15	26.9263	0.159109		107.982	20	31.6784	0.173681		108.189	30	41.8114	0.148015
109	15	27.0314	0.161121		109.075	20	31.7924	0.175667		109.175	30	41.9097	0.149014
109.985	15	27.1419	0.1608		110.061	20	31.8955	0.178647		110.271	30	42.0298	0.150636
110.968	15	27.2525	0.162812		111.046	20	32.0041	0.178325		111.252	30	42.139	0.152634
111.952	15	27.3631	0.163818		112.03	20	32.1127	0.180311		112.234	30	42.2482	0.153256
112.936	15	27.4682	0.164503		113.017	20	32.2159	0.181304		113.219	30	42.352	0.156253
113.923	15	27.5787	0.167521		113.998	20	32.3244	0.181975		114.204	30	42.4612	0.155876
115.019	15	27.7004	0.169533		114.98	20	32.433	0.183961		115.187	30	42.565	0.157874
116	15	27.811	0.169212		116.074	20	32.5525	0.18694		116.174	30	42.6687	0.158497
116.983	15	27.9215	0.171224		117.06	20	32.661	0.186618		117.27	30	42.7943	0.161494
117.967	15	28.0266	0.173236		118.044	20	32.7696	0.188605		118.252	30	42.909	0.162493
118.953	15	28.1372	0.172915		119.032	20	32.8728	0.190591		119.24	30	43.0127	0.163115
119.937	15	28.2422	0.174927		120.012	20	32.9759	0.190269		120.219	30	43.1219	0.166112
120.924	15	28.3528	0.175934		121	20	33.0845	0.192255		121.204	30	43.2257	0.166734
122.019	15	28.4689	0.176619		121.983	20	33.1931	0.195234		122.188	30	43.3349	0.167733
123.001	15	28.585	0.179637		123.077	20	33.3071	0.195905		123.177	30	43.4441	0.168356
123.989	15	28.6956	0.17831		124.059	20	33.4211	0.196898		124.265	30	43.5642	0.169355
124.972	15	28.8006	0.181328		125.046	20	33.5297	0.198884		125.251	30	43.6625	0.169977
125.952	15	28.9112	0.18334		126.03	20	33.6328	0.198562		126.237	30	43.7827	0.172974
126.937	15	29.0163	0.183019		127.014	20	33.7414	0.200549		127.222	30	43.8864	0.173596
127.921	15	29.1269	0.185031		127.998	20	33.8391	0.201542		128.204	30	43.9956	0.174595
129.015	15	29.243	0.187043		128.98	20	33.9531	0.203528		129.188	30	44.0994	0.177216
129.998	15	29.3535	0.188734		130.075	20	34.0726	0.204199		130.177	30	44.2086	0.178215
130.987	15	29.4641	0.18974		131.061	20	34.1757	0.205192		131.27	30	44.3233	0.178837
131.972	15	29.5802	0.18974		132.044	20	34.2843	0.206856		132.252	30	44.4325	0.179836
132.955	15	29.6798	0.193444		133.03	20	34.3875	0.208842		133.239	30	44.5471	0.180458
133.936	15	29.7959	0.193444		134.012	20	34.496	0.210828		134.222	30	44.6454	0.183455
134.924	15	29.9064	0.196462		134.996	20	34.6046	0.210507		135.205	30	44.7546	0.185453
136.014	15	30.0226	0.195135		135.98	20	34.7186	0.212493		136.187	30	44.8584	0.185077
137.001	15	30.1276	0.197147		137.079	20	34.8326	0.213486		137.177	30	44.9676	0.187075
137.986	15	30.2382	0.196826		138.059	20	34.9358	0.214157		138.271	30	45.0932	0.188696
138.973	15	30.3488	0.20085		139.043	20	35.0444	0.217136		139.251	30	45.1969	0.190694
139.954	15	30.4538	0.201856		140.027	20	35.153	0.217136		140.234	30	45.3062	0.190317
140.936	15	30.5589	0.202541		141.014	20	35.2561	0.2188		141.223	30	45.4099	0.192315
141.923	15	30.6695	0.203547		141.998	20	35.3647	0.2188		142.204	30	45.5191	0.191938
143.019	15	30.7966	0.205559		142.98	20	35.4733	0.221779		143.19	30	45.6283	0.194935
144	15	30.9072	0.206244		144.079	20	35.5927	0.222451		144.173	30	45.7321	0.195558
144.987	15	31.0178	0.20725		145.061	20	35.7013	0.224437		145.265	30	45.8522	0.197556
145.967	14.998	31.1228	0.210269		146.043	20	35.8044	0.22543		146.25	30	45.9505	0.197179
146.952	15	31.2334	0.208942		147.032	20	35.913	0.226101		147.234	30	46.0761	0.200176
147.938	15	31.3385	0.210954		148.014	20	36.0162	0.227094		148.219	30	46.1798	0.200798
148.923	15	31.449	0.210633		148.996	20	36.1248	0.22908		149.204	30	46.2836	0.202796
150.015	15	31.5762	0.214657		149.98	20	36.2333	0.230744		150.188	30	46.3928	0.203795
150.998	15	31.6813	0.215663		151.08	20	36.3473	0.230744		151.177	30	46.502	0.204418
151.984	14.998	31.7918	0.216348		152.059	20	36.4614	0.233723		152.176	30	46.6058	0.207415
152.972	15	31.8969	0.217354		153.043	20	36.5591	0.234395		153.176	30	46.715	0.208037
153.955	15	32.0075	0.219366		154.032	20	36.6731	0.235388		154.27	29.998	46.8406	0.209036
154.936	15	32.1181	0.220051		155.012	20	36.7817	0.237374		155.253	30	46.9443	0.209658
155.925	15	32.2286	0.221057		155.998	20	36.8848	0.238045		156.238	30.006	47.0426	0.210657
157.02	14.998	32.3392	0.221742		156.982	20	36.9934	0.239038		157.222	30.004	47.1464	0.21128
157.999	14.998	32.4443	0.222748		158.077	20	37.1074	0.239709		158.206	30	47.2719	0.214277
158.987	15	32.5659	0.22476		159.061	20	37.216	0.242688		159.188	29.998	47.3757	0.214899
159.968	15.002	32.6654	0.22444		160.046	20	37.3246	0.242688		160.177	29.998	47.4794	0.215898
160.954	15	32.7871	0.228464		161.027	20	37.4277	0.24336		161.27	30	47.605	0.21652
161.938	15	32.8921	0.22947		162.017	20	37.5363	0.246339		162.252	30	47.7033	0.219517
162.92	15	32.9916	0.228143		163	20	37.6395	0.247332		163.234	30	47.818	0.22014
164.02	15	33.1188	0.231161		163.983	20	37.748	0.248003		164.219	30	47.9272	0.221139
164.998	15	33.2239	0.233173		165.074	20	37.8675	0.248996		165.204	29.998	48.0364	0.221761
165.985	15	33.3344	0.231846		166.061	20	37.9761	0.250982		166.187	30	48.1402	0.22276
166.973	15	33.445	0.234864		167.043	20	38.0846	0.251653		167.175	30	48.2494	0.223382
167.952	15	33.5501	0.235549		168.029	20	38.1878	0.252646		168.27	30	48.3641	0.226379
168.938	15	33.6607	0.236555		169.012	20	38.2964	0.253317		169.251	30	48.4733	0.227002
169.924	15	33.7657	0.238567		169.998	20	38.4049	0.254311		170.24	30	48.577	0.228001
170.922	15	33.8763	0.238246		170.983	20	38.5135	0.256297		171.219	30	48.6862	0.228623
171.922	15	33.9869	0.240258		172.079	20	38.633	0.256968		172.205	30	48.7954	0.229622
173.019	15	34.114	0.242271		173.061	20	38.7415	0.257961		173.187	30	48.8992	0.233618
174	15	34.2191	0.24195		174.043	20	38.8447	0.259947		174.177	30	49.0084	0.233241
174.988	15	34.3297	0.24195		175.029	20	38.9533	0.261611		175.27	30	49.1285	0.235239
175.967	15	34.4402	0.244968		176.017	20	39.0619	0.262604		176.251	30	49.2377	0.234863
176.952	15	34.5508	0.245653		177	20	39.165	0.26459		177.24	30	49.347	0.236861
177.936	15	34.6559	0.247665		177.98	20	39.2736	0.265262		178.219	30	49.4507	0.238482
178.925	15	34.7665	0.249356		179.079	20	39.393	0.266255		179.203	29.998	49.5599	0.238482
180.015	15	34.8881	0.250362		180.059	20	39.5016	0.266926		180.19	30	49.6637	0.240103
180.998	15	34.9987	0.252374		181.044	20	39.5993	0.266926		181.176	30	49.7729	0.242101
181.983	15	35.1037	0.252053		182.032	20	39.7133	0.269905		182.271	30	49.893	0.241725
182.973	15	35.2143	0.254065		183.014	20	39.8219	0.270576		183.252	30	49.9913	0.243723
183.953	15	35.3249	0.254065		183.998	20	39.9305	0.271569		184.24	30	50.1114	0.245344
184.938	15	35.4299	0.255756		184.98	20	40.0337	0.273555		185.224	30	50.2206	0.247342
185.925	15	35.5405	0.257768		186.079	20	40.1477	0.275219		186.203	30	50.3244	0.245966
187.02	15	35.6622	0.257448		187.059	20	40.2562	0.276213		187.188	30	50.4336	0.248963
188	15	35.7727	0.25946		188.043	20	40.3594	0.276884		188.177	30	50.5374	0.249585
188.988	15	35.8833	0.261472		189.032	20	40.4788	0.27887		189.27	30	50.6629	0.250584
189.969	15	35.9884	0.261151		190.014	20	40.5766	0.279863		190.252	30	50.7612	0.252206
190.954	15	36.0989	0.263163		191	20	40.6906	0.278548		191.24	30	50.8759	0.252206
191.936	15	36.204	0.264169		191.982	20	40.7883	0.281527		192.223	30	50.9742	0.253827
192.922	15	36.3146	0.264854		193.077	20	40.9132	0.283513		193.204	30	51.0889	0.255825
194.019	15	36.4307	0.266866		194.061	20	41.0163	0.284184		194.188	30	51.1981	0.257823
194.999	15	36.5413	0.267872		195.043	20	41.1249	0.285177		195.175	29.998	51.3073	0.257446
195.988	15	36.6574	0.268557		196.032	20	41.2335	0.285849		196.265	30	51.422	0.259444
196.971	15	36.768	0.269563		197.012	20	41.3366	0.286842		197.25	30	51.5257	0.261066
197.954	15	36.8675	0.271575		197.998	20	41.4452	0.288828		198.234	30	51.6349	0.261688
198.939	15	36.9836	0.271254		198.983	20	41.5538	0.288506		199.221	30	51.7441	0.262687
199.925	15	37.0831	0.273266		200.079	20	41.6732	0.290492		200.205	30	51.8479	0.264685
201.014	14.998	37.2103	0.273952		201.059	20	41.7764	0.292478		201.189	30	51.9571	0.264308
201.999	15	37.3153	0.274958		202.043	20	41.885	0.292156		202.177	30	52.0663	0.266306
202.988	15	37.4259	0.27697		203.029	20	41.9935	0.294142		203.265	30	52.1864	0.267928
203.972	15	37.5365	0.276649		204.013	20	42.0967	0.295807		204.25	30	52.2957	0.269926
204.954	15	37.6415	0.278661		205	20	42.2053	0.295807		205.24	30	52.4049	0.269549
205.937	15	37.7521	0.280673		205.983	20	42.3138	0.298786		206.224	30	52.5086	0.271547
206.92	15	37.8627	0.280352		207.08	20	42.4333	0.299457		207.203	30	52.6178	0.27117
208.015	15	37.9843	0.282364		208.059	20	42.5419	0.30045		208.189	30	52.7216	0.273168
209.001	15	38.0949	0.28337		209.045	20	42.6504	0.299135		209.173	30	52.8308	0.273791
209.989	15	38.2	0.284055		210.029	20	42.7536	0.303107		210.271	30	52.9509	0.27479
210.972	15	38.3106	0.285061		211.017	20	42.8622	0.3041		211.251	30	53.0601	0.276411
211.952	15	38.4156	0.287073		211.997	20	42.9653	0.304771		212.24	30	53.1693	0.278409
212.937	15	38.5262	0.287758		212.98	20	43.0739	0.305765		213.219	30	53.2731	0.278032
213.921	15	38.6368	0.288764		214.08	20	43.1988	0.306436		214.205	30	53.3768	0.28003
215.015	15	38.7584	0.28945		215.061	20	43.2965	0.307429		215.19	30	53.4915	0.280653
216	15	38.869	0.290456		216.044	20	43.4105	0.309415		216.177	29.998	53.6007	0.281652
216.985	14.998	38.9796	0.292468		217.032	20	43.5191	0.310086		217.172	30	53.7099	0.282274
217.97	15	39.0846	0.293153		218.017	20	43.6222	0.311079		218.271	30	53.8246	0.285271
218.952	15	39.1952	0.294159		219	20	43.72	0.313065		219.251	30	53.9338	0.285893
219.938	15	39.3002	0.296171		219.98	20	43.8285	0.312743		220.238	29.998	54.043	0.286892
220.92	15	39.4108	0.29585		221.075	20	43.9534	0.314729		221.219	30	54.1468	0.287515
222.019	14.998	39.5269	0.297862		222.059	20	44.0566	0.315401		222.205	30	54.2614	0.288514
222.998	14.998	39.6375	0.298868		223.046	20	44.1651	0.316394		223.187	30	54.3652	0.289136
223.988	15	39.7536	0.299553		224.032	20	44.2737	0.317065		224.177	29.998	54.4744	0.290135
224.973	15	39.8642	0.301565		225.012	20	44.3769	0.318058		225.271	30	54.5836	0.292755
225.952	15.002	39.9693	0.301244		226	20	44.4855	0.320044		226.25	30	54.6983	0.292755
226.936	15	40.0798	0.303256		226.983	20	44.5886	0.319722		227.239	30	54.8075	0.295752
227.923	15	40.1794	0.304262		228.077	20	44.7135	0.323694		228.224	30	54.9222	0.294377
229.019	14.998	40.3065	0.304948		229.059	20	44.8166	0.323694		229.204	30.002	55.0259	0.297374
229.999	14.998	40.4116	0.30696		230.045	20	44.9252	0.323372		230.187	30	55.1297	0.297996
230.987	15	40.5222	0.306639		231.032	20	45.0338	0.325359		231.176	29.998	55.2334	0.298995
231.972	15	40.6327	0.308651		232.014	20	45.1424	0.325037		232.266	29.998	55.359	0.299617
232.952	15	40.7378	0.309657		232.998	20	45.2455	0.327023		233.252	30	55.4628	0.302614
233.937	15	40.8484	0.310342		233.98	20	45.3541	0.329009		234.239	30.002	55.5665	0.303236
234.92	14.998	40.9645	0.312354		235.075	20	45.4735	0.330673		235.224	30	55.6757	0.304235
235.926	15	41.064	0.314045		236.061	20	45.5821	0.330673		236.206	30	55.7795	0.304858
236.925	15	41.1856	0.314045		237.043	20	45.6853	0.330351		237.189	29.998	55.8996	0.305857
238.02	15	41.3018	0.314045		238.03	20	45.7939	0.332337		238.175	30	56.0034	0.306479
238.999	15	41.4123	0.315736		239.014	20	45.9024	0.33333		239.27	30	56.118	0.307478
239.985	15	41.5174	0.316742		239.998	20	46.0056	0.334002		240.253	30	56.2327	0.3081
240.967	15	41.628	0.318754		240.983	20	46.1142	0.336981		241.239	29.998	56.3419	0.310098
241.953	15	41.733	0.319439		242.075	20	46.239	0.337652		242.222	30	56.4457	0.309722
242.937	15	41.8436	0.320445		243.059	20	46.3368	0.337652		243.205	30	56.5549	0.31172
243.924	15	41.9542	0.321131		244.046	20	46.4508	0.339316		244.19	30	56.6532	0.313341
245.015	15	42.0758	0.322137		245.03	20	46.5593	0.341302		245.173	30	56.7733	0.315339
245.998	15	42.1864	0.322137		246.014	20	46.6625	0.341302		246.271	30	56.8825	0.314962
246.984	15	42.2914	0.322822		246.998	20	46.7711	0.342966		247.253	30	56.9863	0.31696
247.972	15	42.402	0.32584		247.982	20	46.8742	0.342966		248.24	30	57.0955	0.316584
248.954	15	42.5126	0.327852		249.08	20	46.9937	0.342645		249.223	30	57.2101	0.318582
249.939	15	42.6177	0.327531		250.061	20	47.0968	0.344631		250.203	30	57.3194	0.318205
250.924	15	42.7282	0.329543		251.046	20	47.2054	0.345302		251.187	30	57.4176	0.320203
252.02	15	42.8499	0.329543		252.027	20	47.3085	0.346295		252.173	30	57.5269	0.320825
253	15	42.9605	0.331234		253.017	20	47.428	0.348281		253.265	30	57.6524	0.321824
253.989	15	43.071	0.331234		253.996	20	47.5257	0.349945		254.25	30	57.7562	0.323446
254.972	15	43.1761	0.331919		254.98	20	47.6289	0.349945		255.234	30	57.8599	0.323446
255.953	15	43.2811	0.332925		256.08	20	47.7537	0.349623		256.224	30	57.9746	0.326066
256.938	15	43.3917	0.334937		257.061	20	47.8569	0.353596		257.206	30	58.0784	0.327065
257.922	15	43.5023	0.334617		258.046	20	47.9655	0.353274		258.187	30	58.1876	0.327687
259.015	15	43.6295	0.336629		259.033	20	48.074	0.353274		259.177	30	58.2913	0.328686
260	14.998	43.729	0.338641		260.017	20	48.1826	0.356253		260.265	30	58.4115	0.329309
260.986	15	43.8451	0.33832		260.996	20	48.2858	0.354938		261.252	30	58.5207	0.330308
261.968	15	43.9557	0.340332		261.98	20	48.3944	0.356924		262.238	30	58.6299	0.33093
262.954	15	44.0607	0.341338		262.98	20	48.4975	0.35891		263.224	30	58.7336	0.332928
263.937	15	44.1713	0.342023		264.08	20	48.6224	0.360574		264.204	30	58.8374	0.332551
264.923	15	44.2764	0.343029		265.061	20	48.731	0.361567		265.188	30	58.9521	0.334549
266.019	15	44.398	0.343714		266.046	20	48.8341	0.360253		266.177	30	59.0613	0.336171
266.999	15	44.5031	0.345726		267.033	20	48.9427	0.363232		267.271	30	59.1814	0.338169
267.986	15	44.6136	0.345726		268.017	20	49.0513	0.361917		268.25	30	59.2906	0.337792
268.972	15	44.7242	0.347417		268.996	20	49.1544	0.363903		269.234	30	59.3944	0.33979
269.953	15	44.8293	0.347417		269.983	20	49.263	0.364574		270.219	30	59.5036	0.339413
270.937	15	44.9398	0.348423		271.08	20	49.3824	0.367553		271.205	30	59.6073	0.341411
271.924	15	45.056	0.349108		272.061	20	49.491	0.367553		272.189	30	59.722	0.342033
273.014	15	45.1721	0.352127		273.046	20	49.5887	0.367231		273.174	30	59.8257	0.343032
274	15	45.2826	0.352812		274.033	20	49.7028	0.369217		274.27	29.998	59.9404	0.343655
274.988	15	45.3877	0.352812		275.012	20	49.8005	0.369889		275.253	30	60.0387	0.344654
275.967	15	45.4983	0.35583		276	20	49.9145	0.370882		276.24	30	60.1698	0.346275
276.953	15	45.6033	0.354503		276.98	20	50.0231	0.372546		277.224	30	60.2626	0.346275
277.936	14.998	45.7139	0.356515		278.076	20	50.1371	0.372546		278.206	30	60.3663	0.348273
278.925	14.998	45.8245	0.359533		279.059	20	50.2457	0.375525		279.188	30	60.4755	0.349894
280.019	15	45.9517	0.358206		280.046	20	50.3597	0.37421		280.173	30	60.5848	0.350517
280.998	15	46.0512	0.359212		281.027	20	50.4574	0.376196		281.27	29.998	60.7049	0.351516
281.983	15	46.1673	0.361224		282.017	20	50.566	0.377861		282.25	30	60.8086	0.352138
282.968	15	46.2723	0.360903		282.998	20	50.6691	0.377861		283.24	30	60.9342	0.354136
283.953	15	46.3829	0.360903		283.983	20	50.7777	0.378532		284.224	30	61.0325	0.353759
284.936	15	46.488	0.3636		285.074	20	50.9026	0.381511		285.203	30	61.1363	0.355757
285.923	15	46.5985	0.3636		286.059	20	51.0111	0.382182		286.187	30	61.24	0.355381
287.015	15	46.7147	0.366619		287.044	20	51.1143	0.382182		287.174	30	61.3492	0.357379
287.999	15	46.8308	0.366298		288.031	20	51.2174	0.38186		288.27	30	61.4748	0.357002
288.986	15	46.9413	0.36831		289.012	20	51.326	0.383846		289.252	30	61.5786	0.359
289.972	15	47.0519	0.366983		289.998	20	51.4346	0.384839		290.24	30	61.6823	0.359622
290.953	15	47.157	0.370001		290.98	20	51.5432	0.385511		291.219	30	61.797	0.362619
291.936	15	47.2676	0.372013		292.075	20	51.6626	0.387497		292.204	30	61.9008	0.362243
292.922	15	47.3726	0.370686		293.059	20	51.7658	0.389161		293.188	30	62.01	0.364241
294.02	15	47.4942	0.371692		294.044	20	51.8744	0.390154		294.177	30	62.1137	0.364863
294.999	15	47.5993	0.373704		295.027	20	51.9829	0.388839		295.173	30	62.2229	0.365862
295.989	15	47.7099	0.375395		296.014	20	52.0861	0.391818		296.268	30	62.3431	0.364486
296.968	15	47.8149	0.375395		297	20	52.2001	0.391818		297.251	30	62.4523	0.367483
297.954	15	47.9255	0.37608		297.982	20	52.3033	0.392489		298.239	30	62.556	0.368106
298.937	15	48.0361	0.377086		299.08	20	52.4227	0.394475		299.219	30	62.6598	0.369105
299.925	15	48.1522	0.377086		300.059	20	52.5313	0.394154		300.203	30	62.7744	0.369727
300.924	15	48.2517	0.378777		301.044	20	52.6344	0.39614		301.188	30	62.8782	0.371725
302.014	15	48.3789	0.38079		302.033	20	52.743	0.395818		302.177	30	62.9929	0.371348
302.999	15	48.4839	0.382802		303.012	20	52.8462	0.397804		303.266	30	63.1075	0.373346
303.988	15	48.5945	0.381475		303.998	20	52.9602	0.398475		304.253	30	63.2167	0.37297
304.971	15	48.7051	0.382481		305.091	20	53.0742	0.399468		305.234	30	63.3205	0.374968
305.952	15	48.8102	0.384172		306.075	20	53.1773	0.400139		306.219	30	63.4297	0.37559
306.936	15	48.9207	0.384172		307.059	20	53.2913	0.401132		307.204	30	63.5335	0.376589
307.92	15	49.0313	0.386184		308.044	20	53.3945	0.403118		308.188	30	63.6481	0.377211
309.015	15	49.153	0.387875		309.027	20	53.5031	0.402797		309.177	30	63.7519	0.380208
310.001	15	49.2635	0.387875		310.014	20	53.6117	0.404783		310.265	30	63.8775	0.378833
310.989	15	49.3686	0.389887		311	20	53.7148	0.405454		311.251	30	63.9812	0.380831
311.972	15	49.4792	0.389566		312.095	20	53.8342	0.406447		312.237	30	64.085	0.382452
312.955	15	49.5897	0.391578		313.077	20	53.9428	0.405132		313.219	30	64.1942	0.383451
313.939	15	49.6948	0.391257		314.059	20	54.046	0.408111		314.203	30	64.2979	0.384073
314.92	15	49.8054	0.393269		315.046	20	54.16	0.408782		315.189	30	64.4126	0.385072
316.015	15	49.927	0.395281		316.029	20	54.2631	0.410768		316.177	30	64.5218	0.385694
317	15	50.0376	0.394961		317.017	20	54.3717	0.409454		317.265	30	64.631	0.387692
317.989	15	50.1482	0.396973		317.998	20	54.4749	0.412433		318.251	30	64.7457	0.387316
318.968	15	50.2532	0.397979		319.091	20	54.5943	0.411118		319.239	30	64.8549	0.389314
319.952	15	50.3638	0.396652		320.079	20	54.7029	0.414097		320.224	30	64.9587	0.388937
320.937	15	50.4744	0.398664		321.059	20	54.806	0.414097		321.204	30	65.0679	0.390935
321.924	15	50.5794	0.399349		322.046	20	54.9146	0.415761		322.188	30	65.1716	0.391557
323.019	15	50.7066	0.400355		323.029	20	55.0178	0.417747		323.174	30	65.2863	0.392556
323.999	15	50.8061	0.402367		324.013	20	55.1318	0.416432		324.27	30	65.4119	0.393179
324.989	15	50.9222	0.402046		324.996	20	55.2349	0.417425		325.25	30	65.5047	0.394178
325.973	15	51.0218	0.402046		326.091	20	55.3544	0.418097		326.234	30	65.6194	0.3948
326.952	15	51.1379	0.403737		327.075	20	55.4629	0.41909		327.222	30	65.7231	0.395799
327.937	15	51.2485	0.403737		328.061	20	55.5715	0.419761		328.203	30	65.8323	0.396421
328.922	15	51.359	0.405749		329.046	20	55.6747	0.421747		329.188	30	65.9306	0.398419
330.02	15	51.4751	0.406434		330.032	20	55.7778	0.421425		330.177	30	66.0398	0.398043
331	15	51.5802	0.40744		331.017	20	55.8918	0.423411		331.27	30	66.1709	0.400041
331.984	15	51.6908	0.409452		331.997	20	55.995	0.424404		332.25	30	66.2692	0.399664
332.968	15	51.7958	0.409132		333.09	20	56.1199	0.425075		333.238	30	66.3784	0.40366
333.953	15	51.9064	0.411144		334.075	20	56.223	0.425075		334.223	30	66.4821	0.403283
334.936	15	52.017	0.411829		335.061	20	56.3316	0.42674		335.204	30	66.5968	0.403283
335.923	15	52.1276	0.412835		336.046	20	56.4347	0.42674		336.188	30	66.7006	0.403906
337.02	15	52.2492	0.414847		337.032	20	56.5433	0.428404		337.177	30	66.8098	0.406903
338.001	15	52.3543	0.41352		338.014	20	56.6465	0.43039		338.266	30	66.9299	0.406526
338.986	15	52.4648	0.414526		338.996	20	56.7605	0.430068		339.25	30	67.0337	0.406526
339.967	15	52.5754	0.415211		340.095	20	56.8745	0.432054		340.234	30	67.1429	0.407148
340.953	15	52.6805	0.416217		341.075	20	56.9776	0.430739		341.224	30	67.2575	0.409146
341.937	15	52.791	0.418229		342.061	20	57.0917	0.432725		342.207	30	67.3668	0.410768
342.921	15	52.9072	0.418914		343.044	20	57.1948	0.432403		343.188	30	67.4705	0.409392
344.02	15	53.0288	0.41992		344.027	20	57.3034	0.43439		344.177	30	67.5743	0.412389
344.998	15	53.1338	0.421932		345.012	20	57.4065	0.434068		345.265	29.998	67.6999	0.413011
345.988	15	53.2444	0.420605		345.998	20	57.5151	0.436054		346.25	30	67.8036	0.41401
346.973	15	53.355	0.423623		347.094	20	57.6346	0.436725		347.24	30	67.9074	0.414633
347.952	15	53.4601	0.422297		348.077	20	57.7377	0.437718		348.223	30	68.0166	0.415632
348.938	15	53.5651	0.424309		349.059	20	57.8463	0.438389		349.203	30	68.1203	0.416254
349.922	15	53.6702	0.425315		350.044	20	57.9603	0.439382		350.189	30	68.235	0.417253
351.019	15	53.7918	0.426		351.033	20	58.0635	0.440053		351.175	30	68.3442	0.417875
351.998	15	53.9024	0.427006		352.012	20	58.1666	0.441047		352.265	30	68.4643	0.419873
352.989	15	54.0074	0.427691		352.997	20	58.2752	0.441047		353.253	30	68.5681	0.419496
353.967	15	54.1235	0.428697		354.091	20	58.3946	0.443704		354.24	30	68.6773	0.421494
354.954	15	54.2341	0.428697		355.075	20	58.5032	0.442389		355.222	30	68.781	0.421118
355.937	15	54.3392	0.429382		356.059	20	58.6172	0.445368		356.203	30	68.8903	0.423116
356.925	15	54.4498	0.431394		357.046	20	58.7204	0.446361		357.189	30	69.0049	0.423738
358.019	15	54.5714	0.4324		358.033	20	58.8235	0.447032		358.174	30	69.1087	0.424737
358.998	15	54.6764	0.433085		359.013	20	58.9321	0.447032		359.268	30	69.2179	0.425359
359.983	15	54.787	0.434091		359.996	20	59.0352	0.447703		360.25	30	69.3271	0.426358
360.973	15	54.9031	0.434776		361.091	20	59.1547	0.447382		361.234	30	69.4418	0.426981
361.952	15	55.0082	0.436788		362.08	20	59.2633	0.449368		362.222	30	69.5455	0.428979
362.937	15	55.1132	0.437794		363.06	20	59.3664	0.452347		363.203	30	69.6547	0.428602
363.924	15	55.2238	0.43848		364.046	20	59.475	0.451032		364.189	30	69.7694	0.4306
365.02	15	55.3455	0.43848		365.029	20	59.5782	0.452025		365.175	30	69.8731	0.430223
365.999	15	55.456	0.438159		366.012	20	59.6922	0.452696		366.27	30	69.9878	0.430846
366.985	15	55.5611	0.440171		366.998	20	59.7953	0.454682		367.253	30	70.0916	0.431845
367.973	15	55.6717	0.441177		367.997	20	59.9039	0.45436		368.237	30	70.2062	0.434465
368.952	15	55.7767	0.441862		369	20	60.0125	0.456347		369.219	30	70.31	0.434465
369.939	15	55.8928	0.443874		370.094	20	60.1319	0.456025		370.206	30	70.4192	0.434088
370.921	15	55.9979	0.442547		371.075	20	60.2351	0.458011		371.189	30	70.523	0.436086
372.015	15	56.1195	0.443553		372.059	20	60.3436	0.458682		372.174	30	70.6322	0.43571
372.999	15	56.2301	0.445565		373.046	20	60.4468	0.459675		373.173	30	70.7468	0.437708
373.989	15	56.3407	0.445244		374.027	20	60.5608	0.460346		374.266	30	70.8615	0.439329
374.973	15	56.4457	0.447256		375.017	20	60.6694	0.460346		375.253	30	70.9653	0.439329
375.953	15	56.5508	0.449268		376	20	60.7725	0.460024		376.238	30	71.0799	0.439951
376.936	15	56.6669	0.448947		377.093	20	60.892	0.46201		377.222	30	71.1837	0.44095
377.92	15	56.7719	0.448947		378.074	20	61.0006	0.461689		378.206	30	71.3093	0.441573
378.924	15	56.8825	0.449633		379.059	20	61.1037	0.463675		379.188	30	71.4021	0.442572
379.924	15	56.9931	0.452651		380.044	20	61.2177	0.464346		380.177	30	71.5059	0.443194
381.02	15	57.1147	0.451324		381.027	20	61.3209	0.465339		381.27	30	71.626	0.445192
382	15	57.2253	0.451324		382.012	20	61.4295	0.46601		382.253	30	71.7352	0.444815
382.984	15	57.3304	0.454342		382.996	20	61.5326	0.467003		383.239	30	71.8389	0.446813
383.973	15	57.4354	0.453015		384.093	20	61.652	0.465688		384.223	30	71.9536	0.446437
384.952	15	57.5515	0.455027		385.075	20	61.7606	0.467674		385.204	30	72.0574	0.447059
385.938	15	57.6566	0.454706		386.06	20	61.8638	0.469339		386.187	30	72.1666	0.449057
386.924	15	57.7672	0.456718		387.043	20	61.9724	0.469339		387.177	30	72.2703	0.44868
388.015	15	57.8943	0.457724		388.032	20	62.0755	0.47001		388.265	30	72.3905	0.450678
388.998	15	57.9994	0.458409		389.012	20	62.1895	0.471003		389.253	30	72.4942	0.450302
389.987	15	58.1044	0.460421		389.996	20	62.2927	0.471674		390.237	30	72.598	0.4523
390.973	15	58.215	0.459094		391.094	20	62.4175	0.47366		391.219	30	72.7072	0.451923
391.953	15	58.3201	0.4601		392.079	20	62.5207	0.473338		392.203	30	72.8328	0.453921
392.937	15	58.4362	0.462112		393.061	20	62.6293	0.475324		393.189	30	72.9201	0.454543
393.925	15	58.5468	0.461791		394.044	20	62.727	0.475002		394.177	30	73.0403	0.455542
395.019	15	58.6684	0.461791		395.03	20	62.841	0.475002		395.27	29.998	73.1549	0.456164
395.998	15	58.7734	0.464489		396.012	20	62.9441	0.476667		396.25	30	73.2641	0.457163
396.984	15	58.8785	0.465495		396.997	20	63.0473	0.476667		397.237	30	73.3679	0.457786
397.972	15	58.9891	0.465495		398.096	20	63.1722	0.479324		398.219	30	73.4771	0.459784
398.953	15	59.0941	0.467186		399.075	20	63.2862	0.480317		399.205	29.998	73.5809	0.459407
399.936	15	59.2102	0.467186		400.06	20	63.3893	0.479002		400.19	30	73.6955	0.460029
400.924	15	59.3153	0.467871		401.043	20	63.4925	0.480988		401.175	30	73.8047	0.461028
402.014	14.998	59.4314	0.468877		402.032	20	63.6011	0.480666		402.271	30	73.9249	0.461651
402.999	15	59.5475	0.468877		403.014	20	63.7042	0.482652		403.25	29.998	74.0286	0.463649
403.988	15	59.6581	0.469562		403.997	20	63.8074	0.483324		404.234	30	74.1378	0.463272
404.973	15	59.7631	0.471574		405.093	20	63.9268	0.483002		405.224	30	74.247	0.46527
405.955	15	59.8737	0.471253		406.075	20	64.0354	0.484988		406.204	30	74.3508	0.464893
406.938	15	59.9788	0.473265		407.059	20	64.1494	0.485981		407.189	30	74.4655	0.466891
407.923	14.998	60.0838	0.474271		408.043	20	64.258	0.486652		408.177	30	74.5692	0.466515
409.019	14.998	60.211	0.472944		409.032	20	64.3611	0.48633		409.271	30	74.6839	0.468513
409.998	15	60.316	0.474956		410.014	20	64.4643	0.48633		410.251	30	74.7876	0.469135
410.987	15	60.4321	0.475642		411	20	64.5729	0.488988		411.24	30	74.9023	0.468758
411.968	15	60.5372	0.47866		412.096	20	64.6923	0.489981		412.224	30	75.0115	0.470756
412.953	15	60.6478	0.479666		413.074	20	64.7954	0.488666		413.205	30	75.1153	0.47038
413.936	15	60.7528	0.478339		414.06	20	64.904	0.491645		414.188	30	75.219	0.47038
414.926	15	60.8634	0.480351		415.043	20	65.018	0.49033		415.176	30	75.3228	0.473
416.015	15	60.985	0.479024		416.027	20	65.1212	0.492316		416.27	30	75.4484	0.473999
416.999	15	61.0901	0.482042		417.017	20	65.2298	0.492987		417.253	30	75.5521	0.474621
417.989	15	61.2007	0.482042		418	20	65.3329	0.49398		418.239	30	75.6668	0.47562
418.973	15	61.3168	0.482727		419.093	20	65.4524	0.494651		419.219	30	75.776	0.476243
419.953	14.998	61.4218	0.482727		420.075	20	65.5609	0.495644		420.206	30	75.8852	0.477242
420.938	15	61.5269	0.484418		421.059	20	65.6641	0.49433		421.189	30	75.9726	0.475866
421.921	15	61.6375	0.484418		422.046	20	65.7727	0.497309		422.172	30	76.1091	0.477864
422.954	15	61.7481	0.484097		423.027	20	65.8758	0.495994		423.266	30	76.2128	0.479485
423.936	15	61.8642	0.486109		424.014	20	65.9898	0.49798		424.252	30	76.3221	0.480108
424.925	15	61.9692	0.488121		424.997	20	66.093	0.498651		425.237	30	76.4258	0.480108
426.019	15	62.0964	0.4878		426.096	20	66.2179	0.499644		426.219	30	76.5405	0.481729
426.998	14.998	62.2014	0.4878		427.079	20	66.321	0.500315		427.205	30	76.6442	0.483727
427.984	15	62.3065	0.488486		428.061	20	66.4296	0.501308		428.188	30	76.748	0.482351
428.967	15	62.4171	0.489492		429.043	20	66.5327	0.50198		429.173	30	76.8572	0.48335
429.988	15	62.5332	0.490177		430.027	20	66.6359	0.500665		430.271	30	76.9828	0.483972
430.967	15	62.6382	0.492189		431.012	20	66.7445	0.503644		431.251	30	77.092	0.484971
431.953	15	62.7488	0.493195		432	20	66.8585	0.503644		432.238	30	77.1957	0.485594
432.936	14.998	62.8539	0.49388		432.997	20	66.9671	0.504315		433.222	30	77.2995	0.488591
433.924	14.998	62.9644	0.494886		434.091	20	67.0865	0.505979		434.203	30	77.4032	0.487215
435.019	15	63.0861	0.493559		435.08	20	67.1896	0.507965		435.19	30	77.5179	0.488836
435.998	15	63.1911	0.495571		436.059	20	67.2982	0.50665		436.177	30	77.6217	0.488836
436.985	15	63.3017	0.496577		437.046	20	67.4014	0.50963		437.266	30	77.7473	0.489459
437.973	15	63.4178	0.49525		438.03	20	67.5154	0.508315		438.252	30	77.851	0.490458
438.985	15	63.5284	0.499274		439.012	20	67.6185	0.511294		439.239	29.998	77.9602	0.493078
439.968	15	63.6334	0.498953		439.997	20	67.7271	0.509979		440.224	30	78.064	0.494077
440.952	15	63.744	0.498953		441.093	20	67.8357	0.510972		441.204	30	78.1732	0.492701
441.937	15	63.8491	0.499638		442.074	20	67.9497	0.511643		442.19	29.996	78.2769	0.494699
442.923	15	63.9652	0.499638		443.059	20	68.0583	0.513629		443.174	29.998	78.3916	0.494323
443.922	15	64.0702	0.502657		444.046	20	68.1614	0.512314		444.271	30	78.5117	0.494945
445.02	14.998	64.1863	0.50133		445.027	20	68.27	0.513307		445.25	30	78.6209	0.496943
446.001	15	64.3025	0.504348		446.017	20	68.3732	0.514972		446.239	30	78.7247	0.496566
446.998	15	64.413	0.503021		447	20	68.4872	0.514972		447.22	30	78.8339	0.498564
447.998	15	64.5181	0.505033		448.096	20	68.6012	0.515643		448.205	30	78.9322	0.498188
448.989	15	64.6287	0.504712		449.08	20	68.7043	0.516314		449.188	29.998	79.0414	0.500186
449.969	15	64.7337	0.506724		450.059	20	68.8184	0.517307		450.174	29.998	79.1561	0.499809
450.952	15	64.8498	0.506724		451.045	20	68.9269	0.517978		451.176	30	79.2653	0.501807
451.937	15	64.9604	0.506403		452.029	20	69.0301	0.518971		452.175	30	79.3745	0.502429
452.921	15	65.0655	0.508415		453.017	20	69.1332	0.519642		453.271	29.998	79.4946	0.502053
454.02	15	65.1871	0.5091		453.998	20	69.2418	0.520635		454.251	29.998	79.5984	0.504051
454.999	15	65.2977	0.510106		455.091	20	69.3613	0.519321		455.239	30	79.7076	0.503674
456.019	15	65.4027	0.510791		456.074	20	69.4644	0.521307		456.219	30	79.8113	0.505672
457	15	65.5188	0.510791		457.059	20	69.573	0.522971		457.204	30.002	79.926	0.506294
457.983	15	65.6294	0.51047		458.046	20	69.687	0.521656		458.188	29.996	80.0352	0.507293
458.968	15	65.7345	0.512483		459.033	20	69.7902	0.523642		459.177	29.998	80.139	0.507916
459.954	15	65.8451	0.514495		460.017	20	69.8987	0.524635		460.265	30	80.2482	0.508915
460.939	15	65.9501	0.514174		461	20	70.0019	0.525306		461.252	30	80.3683	0.509537
461.921	15	66.0662	0.516186		462.094	20	70.1213	0.525977		462.239	30	80.4721	0.510536
463.02	15	66.1768	0.515865		463.076	20	70.2299	0.526971		463.224	29.998	80.5813	0.511158
464.001	15	66.2874	0.515865		464.059	20	70.3331	0.527642		464.204	30	80.685	0.51178
464.983	15	66.4035	0.51655		465.044	20	70.4471	0.528635		465.19	30	80.7888	0.512779
465.968	15	66.5085	0.51655		466.031	20	70.5502	0.529306		466.176	29.998	80.9035	0.513402
466.955	15	66.6136	0.517556		467.017	20	70.6588	0.530299		467.27	29.998	81.029	0.514401
468	15	66.7297	0.518241		468	20	70.7619	0.528984		468.251	30	81.1328	0.515023
468.984	15	66.8347	0.520253		469.095	20	70.8814	0.53097		469.239	30	81.2256	0.517021
469.967	15	66.9509	0.519932		470.08	20	70.99	0.532634		470.219	30	81.3403	0.515645
470.954	15	67.0614	0.521944		471.061	20	71.0931	0.53132		471.204	29.998	81.4495	0.517267
471.938	14.998	67.1665	0.520617		472.046	20	71.2017	0.534299		472.188	30	81.5587	0.517267
472.922	15	67.2771	0.523635		473.033	20	71.3049	0.532984		473.175	30	81.6625	0.51689
474.019	15	67.3932	0.522308		474.014	20	71.4189	0.53497		474.271	30	81.7935	0.518888
475	15	67.5093	0.524321		474.997	20	71.522	0.535641		475.252	30	81.8864	0.518511
476.008	15	67.6143	0.524		476.091	20	71.6469	0.536634		476.234	30	82.001	0.520509
476.987	15	67.7194	0.526012		477.074	20	71.75	0.537305		477.219	30	82.1048	0.521132
477.967	14.998	67.8355	0.527018		478.059	20	71.8586	0.538298		478.204	30	82.2085	0.522131
478.953	14.998	67.9461	0.525691		479.046	20	71.9618	0.538969		479.187	30	82.3232	0.522753
479.939	15	68.0511	0.525691		480.032	20	72.0703	0.537655		480.177	30	82.4269	0.522376
480.926	15	68.1672	0.528388		481.017	20	72.1735	0.540634		481.27	30	82.5525	0.524374
482.015	15	68.2834	0.528388		481.998	20	72.2766	0.541305		482.252	30	82.6563	0.524997
482.999	15	68.3884	0.530079		483.09	20	72.4015	0.541305		483.234	29.998	82.76	0.525996
483.985	14.998	68.4935	0.530079		484.074	20	72.5047	0.540983		484.219	29.998	82.8747	0.526618
484.97	14.998	68.6096	0.529758		485.059	20	72.6187	0.542969		485.204	30	82.9785	0.527617
485.952	15	68.7201	0.53177		486.044	20	72.7218	0.542647		486.188	30	83.0877	0.528239
486.939	15	68.8307	0.531449		487.033	20	72.8304	0.544633		487.175	29.998	83.1969	0.529238
487.922	15	68.9358	0.531449		488.012	20	72.9336	0.543318		488.271	30	83.317	0.529861
489.02	15	69.0574	0.533461		489	20	73.0421	0.546298		489.251	30	83.4208	0.530483
489.998	15	69.1625	0.534146		490.095	20	73.1616	0.546969		490.234	30	83.53	0.531482
490.987	14.998	69.273	0.535153		491.074	20	73.2647	0.546969		491.223	30	83.6337	0.532104
491.972	15	69.3892	0.535838		492.059	20	73.3787	0.546647		492.204	29.998	83.7484	0.533103
492.952	15	69.4942	0.536844		493.045	20	73.4819	0.547318		493.188	30	83.8521	0.533726
493.936	15	69.5993	0.537529		494.027	20	73.5905	0.549304		494.175	30	83.9614	0.535724
494.925	15	69.7098	0.539541		495.017	20	73.6936	0.548982		495.265	30	84.0815	0.534348
495.92	15	69.8149	0.538214		495.998	20	73.8022	0.550968		496.251	30	84.1852	0.533971
497.015	15	69.9421	0.53922		497.095	20	73.9216	0.550647		497.239	30	84.289	0.536968
498.001	15	70.0471	0.537893		498.074	20	74.0248	0.552633		498.223	30	84.3982	0.535593
498.988	15	70.1577	0.539905		499.059	20	74.1334	0.551318		499.204	30	84.5074	0.539589
499.972	15	70.2738	0.540911		500.046	20	74.2474	0.550996		500.187	30	84.6112	0.538213
500.955	15	70.3788	0.542602		501.033	20	74.3505	0.554968		501.177	30	84.7149	0.539834
501.936	15	70.4839	0.541596		502.014	20	74.4537	0.553653		502.271	30	84.846	0.540833
502.921	15	70.5945	0.541275		502.997	20	74.5623	0.556632		503.25	30	84.9497	0.539457
504.014	15	70.7161	0.545299		504.096	20	74.6817	0.555317		504.24	30	85.0589	0.541455
504.998	15	70.8267	0.544978		505.075	20	74.7903	0.55631		505.219	30	85.1627	0.541079
505.983	15	70.9317	0.544978		506.059	20	74.8934	0.556982		506.204	30	85.2719	0.543077
506.968	15	71.0479	0.545664		507.043	20	75.002	0.558968		507.188	30	85.3866	0.543699
507.955	15	71.1529	0.54667		508.031	20	75.1052	0.558646		508.173	30	85.4903	0.544698
508.937	15	71.2635	0.545343		509.013	20	75.2192	0.559317		509.271	30	85.6159	0.54532
509.92	15	71.3685	0.547355		509.997	20	75.3223	0.559317		510.251	30	85.7087	0.544944
511.014	15	71.4957	0.54804		510.997	20	75.4309	0.558995		511.239	30	85.8234	0.546942
512	15	71.6008	0.549046		512.094	20	75.5504	0.560981		512.222	30	85.9272	0.547564
512.986	15	71.7058	0.551058		513.077	20	75.6589	0.562646		513.203	30	86.0418	0.548563
513.967	15	71.8164	0.549731		514.061	20	75.7621	0.562646		514.188	30	86.1347	0.549185
514.954	15	71.9214	0.550737		515.044	20	75.8707	0.563317		515.175	30	86.2602	0.548809
515.938	15	72.0265	0.552428		516.029	20	75.9738	0.562995		516.174	30	86.3531	0.548809
516.924	15	72.1426	0.552428		517.017	20	76.077	0.564981		517.265	30	86.4896	0.55043
518.014	15	72.2587	0.553113		517.997	20	76.191	0.564659		518.25	30	86.5933	0.552428
518.998	15	72.3748	0.553113		519.092	20	76.3104	0.566645		519.236	30	86.6862	0.551052
519.983	15	72.4854	0.554804		520.075	20	76.419	0.567316		520.224	30	86.8008	0.554049
520.972	15	72.5905	0.554804		521.059	20	76.5221	0.568309		521.203	30	86.9101	0.554672
521.952	15	72.6955	0.55549		522.046	20	76.6307	0.568981		522.189	30	87.0138	0.554295
522.938	14.998	72.784	0.556496		523.033	20	76.7447	0.568659		523.175	30	87.123	0.554295
523.922	14.998	72.9277	0.557181		524.012	20	76.8479	0.568659		524.27	30	87.2486	0.556915
525.02	15	73.0383	0.559193		524.996	20	76.9565	0.56933		525.253	30	87.3633	0.557914
525.998	15.002	73.1434	0.558872		526.09	20	77.0651	0.570323		526.238	30	87.4506	0.556539
526.984	15	73.2595	0.560884		527.079	20	77.1791	0.570994		527.224	30	87.5599	0.558537
527.967	15	73.3645	0.559557		528.059	20	77.2876	0.571665		528.206	30	87.6745	0.55816
528.952	14.998	73.4751	0.560563		529.045	20	77.3908	0.572658		529.187	30	87.7837	0.558782
529.937	14.998	73.5801	0.560563		530.032	20	77.4939	0.571344		530.175	30	87.8875	0.559781
530.926	15	73.6907	0.562254		531.017	20	77.6134	0.574323		531.266	30	88.0022	0.560404
532.019	15.002	73.8124	0.562254		531.997	20	77.7165	0.574994		532.251	30	88.1114	0.562402
533.001	15.002	73.9174	0.562939		533.092	20	77.8251	0.57698		533.238	30	88.2151	0.562025
533.989	15	74.0335	0.564951		534.08	20	77.9446	0.576658		534.219	30	88.3353	0.564023
534.967	15	74.1331	0.56463		535.059	20	78.0477	0.575343		535.203	30	88.4445	0.563646
535.954	14.998	74.2492	0.566642		536.044	20	78.1509	0.577329		536.19	30	88.5482	0.564268
536.936	14.998	74.3542	0.565315		537.032	20	78.2594	0.577007		537.177	30	88.652	0.566266
537.923	15	74.4648	0.566321		538.014	20	78.3626	0.578994		538.271	30	88.7721	0.56589
539.02	15	74.5864	0.567007		538.997	20	78.4712	0.579665		539.252	30	88.8813	0.567888
539.998	15	74.697	0.569019		540.095	20	78.5906	0.580658		540.24	30	88.9905	0.567511
540.987	15	74.8021	0.568698		541.075	20	78.6992	0.581329		541.224	30	89.0943	0.566135
541.972	14.998	74.9182	0.57071		542.06	20	78.8023	0.581007		542.204	30	89.2089	0.570131
542.955	14.998	75.0232	0.569383		543.046	20	78.9163	0.582993		543.189	30	89.3182	0.569755
543.938	15	75.1283	0.570389		544.032	20	79.0195	0.581678		544.175	30	89.4164	0.569755
544.923	15	75.2389	0.572401		545.017	20	79.1281	0.584657		545.27	30	89.542	0.571376
546.015	15.002	75.3605	0.573086		545.997	20	79.2312	0.583343		546.25	30	89.6458	0.57
547	15	75.4711	0.573086		547.094	20	79.3507	0.584014		547.238	30	89.755	0.572997
547.986	15	75.5761	0.572765		548.074	20	79.4538	0.585007		548.219	30	89.8642	0.57362
548.968	14.998	75.6867	0.574777		549.061	20	79.5624	0.585678		549.205	30	89.968	0.575618
549.954	14.998	75.7918	0.574456		550.046	20	79.6656	0.586671		550.187	30	90.0717	0.574242
550.936	15	75.8968	0.576468		551.029	20	79.7796	0.587342		551.175	30	90.1864	0.577239
551.92	15	76.0019	0.575141		552.017	20	79.8881	0.587342		552.27	30	90.3011	0.576862
553.019	15	76.129	0.576147		552.996	20	79.9913	0.589006		553.25	30	90.4048	0.575487
553.998	15	76.2451	0.576833		554.09	20	80.1107	0.589678		554.24	30	90.5195	0.577485
554.989	15	76.3502	0.578845		555.079	20	80.2193	0.589678		555.219	30	90.6232	0.578107
555.973	14.998	76.4608	0.578845		556.059	20	80.3225	0.589356		556.206	30	90.7324	0.579106
556.952	14.998	76.5658	0.578524		557.044	20	80.431	0.592335		557.19	30	90.8471	0.579728
557.939	15	76.6764	0.579209		558.033	20	80.5342	0.59102		558.174	30	90.9509	0.579352
558.92	15	76.7814	0.580215		559.014	20	80.6482	0.591691		559.271	30	91.0655	0.58135
560.02	15	76.9141	0.5809		559.997	20	80.7514	0.593677		560.252	30	91.1693	0.580973
560.999	15	77.0137	0.5809		561.093	20	80.8654	0.593355		561.238	30	91.2839	0.582971
561.985	15	77.1298	0.582912		562.075	20	80.9794	0.595341		562.223	30	91.3932	0.583593
562.968	14.998	77.2348	0.582591		563.059	20	81.0825	0.594027		563.205	30	91.4969	0.583217
563.953	15	77.3399	0.584603		564.043	20	81.1911	0.595691		564.19	30	91.6007	0.585215
564.936	15	77.4505	0.584282		565.032	20	81.2943	0.597677		565.177	30	91.7099	0.584838
565.925	15	77.5666	0.584282		566.014	20	81.4028	0.596362		566.271	30	91.83	0.586836
567.014	15	77.6827	0.584967		566.998	20	81.506	0.597355		567.25	30	91.9392	0.587458
568	15	77.7877	0.585973		568.092	20	81.6309	0.598026		568.24	30	92.0539	0.588457
568.988	15	77.9038	0.584646		569.08	20	81.734	0.597704		569.224	29.998	92.1576	0.589079
569.973	14.998	78.0144	0.588671		570.059	20	81.848	0.59969		570.206	29.998	92.2505	0.588703
570.953	15	78.1195	0.587344		571.046	20	81.9512	0.599369		571.19	30	92.3706	0.590701
571.936	15	78.2301	0.58835		572.032	20	82.0598	0.601355		572.175	30	92.4743	0.590324
572.921	15	78.3351	0.589035		573.017	20	82.1629	0.602026		573.27	30	92.5945	0.592322
573.92	15	78.4402	0.590041		573.997	20	82.2769	0.601704		574.251	30	92.7092	0.592944
575.019	15	78.5673	0.590726		575.095	20	82.3909	0.60369		575.24	30	92.802	0.592568
575.998	14.998	78.6724	0.590726		576.079	20	82.5049	0.603368		576.219	30	92.9112	0.594566
576.988	15	78.7885	0.591411		577.061	20	82.6081	0.605354		577.204	30	93.0368	0.594189
577.972	15	78.8935	0.592417		578.046	20	82.7112	0.604039		578.19	30	93.1242	0.596187
578.955	15	79.0041	0.593102		579.033	20	82.8198	0.606026		579.177	30	93.2497	0.596809
579.937	15	79.1092	0.593102		580.014	20	82.923	0.60769		580.27	30	93.3535	0.595434
580.925	15	79.2142	0.592781		580.996	20	83.0316	0.606375		581.25	29.998	93.4572	0.598431
582.014	15	79.3359	0.594793		582.094	20	83.151	0.607368		582.237	30	93.5883	0.598054
582.999	15	79.4464	0.594472		583.074	20	83.2596	0.608039		583.224	30	93.6921	0.598054
583.983	15	79.557	0.596484		584.06	20	83.3627	0.60871		584.205	30	93.7958	0.600674
584.967	15	79.6731	0.595157		585.046	20	83.4767	0.60871		585.19	30	93.8996	0.600674
585.953	15	79.7782	0.59717		586.031	20	83.5799	0.610375		586.175	30	94.0088	0.600298
586.938	15	79.8832	0.596849		587.014	20	83.6885	0.610375		587.271	30	94.1344	0.60092
587.92	15	79.9938	0.598861		587.996	20	83.7916	0.612039		588.252	30	94.2163	0.601919
589.02	15	80.1154	0.597534		588.998	20	83.9002	0.610724		589.234	30	94.3419	0.602541
589.999	15	80.2205	0.600552		590.095	20	84.0196	0.611717		590.224	30	94.4511	0.604163
590.988	15	80.3311	0.599225		591.079	20	84.1228	0.612388		591.205	30	94.5548	0.604163
591.967	15	80.4472	0.601237		592.061	20	84.2314	0.614374		592.189	30	94.6695	0.604785
592.952	15	80.5522	0.602243		593.046	20	84.3454	0.614052		593.175	30	94.7732	0.605784
593.936	15	80.6628	0.600916		594.033	20	84.4485	0.614724		594.172	30	94.8824	0.606406
594.924	15	80.7679	0.602607		595.012	20	84.5517	0.615717		595.271	30	94.9917	0.60603
596.019	15	80.8895	0.602607		595.997	20	84.6603	0.616388		596.25	29.998	95.1063	0.608028
597.001	15	81.0001	0.603292		597.092	20	84.7797	0.618374		597.24	30	95.2101	0.60865
597.983	15	81.1051	0.605304		598.075	20	84.8829	0.618052		598.223	30	95.3193	0.609649
598.967	15	81.2102	0.604983		599.061	20	84.9914	0.618723		599.204	30	95.4285	0.610271
599.952	15	81.3208	0.604983		600.044	20	85.1054	0.618723		600.187	30	95.5323	0.609895
600.936	15	81.4369	0.605669		601.033	20	85.2086	0.618401		601.176	30	95.6305	0.611893
601.922	15	81.5475	0.605669		602.017	20	85.3172	0.620387		602.265	29.998	95.7561	0.611516
603.019	15	81.658	0.60736		603	20	85.4203	0.620066		603.252	30	95.8763	0.613514
603.998	15	81.7742	0.60736		604.09	20	85.5452	0.620737		604.234	30	95.98	0.614136
604.986	15	81.8847	0.607039		605.079	20	85.6483	0.622723		605.224	30	96.0838	0.613759
605.973	15	81.9898	0.609051		606.059	20	85.7569	0.622401		606.206	30	96.1875	0.615757
606.953	15	82.0948	0.609736		607.044	20	85.8601	0.622401		607.189	30	96.3022	0.615381
607.937	14.998	82.2054	0.610742		608.03	20	85.9741	0.624065		608.176	30	96.4059	0.617379
608.92	15	82.3105	0.609415		609.012	20	86.0772	0.624736		609.27	30	96.537	0.618001
610.014	15	82.4321	0.611427		610	20	86.1804	0.626722		610.251	30	96.6298	0.617624
611.001	15	82.5427	0.611106		611.091	20	86.3053	0.626401		611.239	30	96.7445	0.619622
611.989	15	82.6588	0.613118		612.08	20	86.4084	0.625086		612.223	30	96.8482	0.619246
612.973	15	82.7638	0.613803		613.061	20	86.5116	0.627072		613.206	30	96.9575	0.619868
613.952	14.998	82.8744	0.613803		614.046	20	86.6201	0.628736		614.188	30	97.0667	0.620867
614.936	14.998	82.9795	0.613482		615.033	20	86.7287	0.628736		615.173	30	97.1704	0.621489
615.922	15	83.0901	0.615494		616.014	20	86.8319	0.628414		616.271	30	97.2906	0.623487
617.014	15	83.2117	0.614167		617	20	86.935	0.629085		617.253	29.998	97.3998	0.623111
618	15	83.3167	0.615174		618.09	20	87.0599	0.631071		618.24	29.998	97.4981	0.623733
618.984	15	83.4329	0.615859		619.08	20	87.163	0.63075		619.219	30	97.6182	0.624732
619.968	15	83.5434	0.616865		620.059	20	87.2771	0.631421		620.204	30	97.7274	0.625354
620.953	15	83.6485	0.615538		621.046	20	87.3802	0.632414		621.188	30	97.8257	0.627352
621.936	14.998	83.7535	0.61755		622.031	20	87.4888	0.633085		622.173	29.998	97.9349	0.626976
622.922	15	83.8586	0.618235		623.014	20	87.5919	0.633085		623.265	30	98.055	0.628597
624.02	15	83.9858	0.619241		623.996	20	87.6951	0.633756		624.251	30	98.1588	0.628597
625.001	15	84.0963	0.619926		625.096	20	87.8145	0.633434		625.24	30	98.268	0.629219
625.988	15	84.1959	0.619926		626.08	20	87.9231	0.63542		626.223	30	98.3772	0.629842
626.971	15	84.3064	0.619605		627.061	20	88.0371	0.635099		627.203	29.998	98.5028	0.632839
627.953	14.998	84.4225	0.621617		628.046	20	88.1457	0.637085		628.187	30	98.5847	0.631463
628.938	14.998	84.5331	0.62029		629.033	20	88.2488	0.637756		629.177	30	98.7048	0.631086
629.924	15	84.6382	0.623308		630.017	20	88.3574	0.637434		630.271	30	98.8468	0.634083
631.019	15	84.7598	0.621981		631	20	88.4606	0.63942		631.25	30	98.9342	0.634706
632	15	84.8704	0.624999		632.092	20	88.58	0.639098		632.239	30	99.0434	0.634706
632.983	15	84.9755	0.623673		633.074	20	88.6832	0.639769		633.219	30	99.1471	0.636327
633.972	15	85.0805	0.625685		634.059	20	88.7918	0.640762		634.204	30	99.2509	0.634951
634.952	14.998	85.1856	0.624358		635.043	20	88.8949	0.641434		635.189	30	99.3656	0.637948
635.937	14.998	85.3072	0.624037		636.033	20	89.0089	0.640119		636.176	30	99.4693	0.636572
636.925	15	85.4122	0.626049		637.017	20	89.1121	0.642105		637.27	30	99.5894	0.639193
638.02	15	85.5394	0.626734		637.997	20	89.2206	0.641783		638.252	30	99.6932	0.640192
639	15.002	85.6445	0.626734		639.092	20	89.3401	0.643769		639.234	30	99.8079	0.640814
639.989	15	85.7495	0.628425		640.08	20	89.4432	0.643447		640.224	30	99.9062	0.641813
640.967	15	85.8601	0.628425		641.061	20	89.5518	0.644118		641.203	30	100.015	0.642435
641.953	14.998	85.9707	0.628104		642.046	20	89.6604	0.646105		642.188	30	100.119	0.642059
642.938	14.998	86.0757	0.628104		643.03	20	89.7744	0.645783		643.175	29.998	100.234	0.644057
643.922	15	86.1918	0.628789		644.012	20	89.8776	0.646454		644.265	30	100.348	0.644679
645.02	15	86.3135	0.630801		644.996	20	89.9807	0.646454		645.252	30	100.447	0.644302
645.999	15	86.4185	0.63048		646.096	20	90.1056	0.648118		646.24	30	100.567	0.6463
646.988	15	86.5291	0.632492		647.08	20	90.2087	0.647796		647.223	30	100.671	0.645924
647.973	15	86.6342	0.631165		648.059	20	90.3173	0.647796		648.204	29.998	100.78	0.646546
648.952	14.998	86.7447	0.632171		649.043	20	90.4205	0.648467		649.188	30	100.878	0.648544
649.938	14.998	86.8498	0.632857		650.032	20	90.5236	0.650453		650.176	30	100.993	0.650165
650.922	15	86.9548	0.634869		651.017	20	90.6322	0.650132		651.27	30	101.129	0.651164
651.924	15	87.0709	0.634548		652	20	90.7462	0.650803		652.25	30	101.233	0.649789
652.923	15	87.1815	0.63656		653.096	20	90.8656	0.651796		653.234	29.998	101.342	0.65141
654.02	15	87.3032	0.635233		654.075	20	90.9688	0.652467		654.221	30	101.451	0.653408
654.998	15	87.4082	0.634912		655.059	20	91.0774	0.654453		655.205	30	101.555	0.65403
655.986	14.998	87.5188	0.636924		656.046	20	91.1805	0.654131		656.189	30	101.648	0.653654
656.973	14.998	87.6294	0.636603		657.033	20	91.2891	0.654802		657.177	30	101.757	0.655652
657.954	15	87.7344	0.638615		658.014	20	91.3923	0.655796		658.27	29.998	101.883	0.655275
658.938	15	87.8505	0.637288		658.998	20	91.5063	0.656467		659.251	30	101.987	0.655897
659.921	15	87.9556	0.6393		660.095	20	91.6203	0.656145		660.24	30	102.09	0.657895
661.019	15	88.0717	0.638979		661.08	20	91.7234	0.658131		661.219	30	102.194	0.657519
661.998	14.998	88.1878	0.640991		662.061	20	91.8374	0.658802		662.206	30	102.298	0.658141
662.984	14.998	88.2929	0.639664		663.046	20	91.9406	0.65848		663.19	30	102.418	0.65914
663.967	15	88.4034	0.639343		664.032	20	92.0492	0.65848		664.173	30	102.527	0.660761
664.955	15	88.5085	0.641356		665.012	20	92.1523	0.660145		665.271	30	102.642	0.661383
665.937	15	88.6191	0.642041		665.997	20	92.2609	0.660145		666.25	30	102.74	0.663381
666.926	15	88.7352	0.642041		667.093	20	92.3803	0.660816		667.24	30	102.844	0.663005
668.019	15	88.8513	0.64172		668.077	20	92.4889	0.661487		668.219	30	102.959	0.663627
668.998	15	88.9563	0.643732		669.059	20	92.5921	0.66248		669.204	30	103.084	0.664626
669.989	15	89.0725	0.643411		670.046	20	92.7061	0.663151		670.188	30	103.182	0.667246
670.973	15	89.1775	0.643411		671.031	20	92.8092	0.664815		671.177	30	103.297	0.668245
671.952	15	89.2881	0.644096		672.014	20	92.9178	0.664815		672.177	30	103.395	0.668868
672.937	15	89.3931	0.645102		672.997	20	93.021	0.664493		673.271	30	103.516	0.668491
673.922	15	89.5092	0.645787		674.09	20	93.1404	0.665165		674.251	29.998	103.625	0.672487
675.014	15	89.6254	0.646472		675.074	20	93.249	0.667151		675.237	29.998	103.734	0.67211
675.999	15	89.7304	0.646472		676.059	20	93.3521	0.666829		676.224	30	103.838	0.672733
676.985	15	89.8465	0.646151		677.046	20	93.4607	0.6675		677.206	30	103.931	0.673732
677.967	15	89.9516	0.648163		678.031	20	93.5639	0.6675		678.187	30	104.056	0.674354
678.955	15	90.0621	0.647842		679.012	20	93.6779	0.669164		679.177	29.998	104.149	0.673977
679.937	15	90.1672	0.649855		679.997	20	93.781	0.67115		680.27	30	104.286	0.677973
680.925	15	90.2778	0.65054		681.095	20	93.9059	0.670829		681.25	30	104.395	0.677597
682.014	15	90.3994	0.649213		682.08	20	94.009	0.6715		682.239	30	104.498	0.678219
682.999	15	90.5045	0.650219		683.061	20	94.1176	0.6715		683.224	30	104.586	0.679218
683.989	15	90.615	0.648892		684.046	20	94.2208	0.673164		684.204	29.998	104.706	0.67984
684.968	15	90.7201	0.650904		685.032	20	94.3239	0.671849		685.188	30	104.81	0.680463
685.953	15	90.8362	0.650583		686.017	20	94.4379	0.673835		686.172	30	104.93	0.68346
686.937	15	90.9413	0.652595		687	20	94.5465	0.675499		687.27	30	105.055	0.683083
687.92	15	91.0518	0.651268		688.093	20	94.666	0.674185		688.253	29.998	105.143	0.685081
689.019	15	91.1735	0.654286		689.079	20	94.7691	0.675178		689.238	30	105.263	0.684704
690	15	91.2841	0.654971		690.059	20	94.8777	0.676842		690.224	30	105.356	0.687325
690.987	15	91.3891	0.654971		691.043	20	94.9808	0.678828		691.206	30	105.46	0.688324
691.967	15	91.4997	0.65465		692.033	20	95.0894	0.679499		692.188	30	105.574	0.688946
692.952	15	91.6047	0.655335		693.014	20	95.1926	0.679177		693.175	29.998	105.7	0.688569
693.939	15	91.7209	0.655335		693.997	20	95.3066	0.679177		694.27	30	105.82	0.690567
694.926	15	91.8259	0.655014		695.096	20	95.4152	0.679848		695.25	30	105.913	0.692188
696.019	15	91.942	0.657027		696.075	20	95.5237	0.679527		696.234	30	106.027	0.692811
696.999	15	92.0581	0.657712		697.061	20	95.6378	0.681513		697.219	29.998	106.137	0.695808
697.983	15	92.1687	0.657712		698.044	20	95.7409	0.682184		698.205	30	106.24	0.694432
698.973	15	92.2738	0.657391		699.033	20	95.8495	0.681862		699.19	30	106.339	0.696053
699.954	15	92.3788	0.658076		700.012	20	95.9526	0.683848		700.177	30	106.442	0.69905
700.938	15	92.4949	0.659082		700.997	20	96.0612	0.683526		701.271	30	106.568	0.699673
701.926	15	92.6055	0.659767		702.093	20	96.1807	0.684197		702.25	30	106.683	0.699296
703.015	15	92.7105	0.659767		703.074	20	96.2838	0.68519		703.24	30	106.776	0.701916
704	15	92.8322	0.661458		704.059	20	96.3924	0.685862		704.219	30	106.89	0.704913
704.989	15	92.9428	0.66347		705.046	20	96.4955	0.687848		705.206	30	107.01	0.706535
705.972	15	93.0478	0.662143		706.032	20	96.6096	0.687526		706.187	30	107.13	0.707157
706.952	15	93.1584	0.663149		707.014	20	96.7127	0.688197		707.177	30	107.223	0.710154
707.938	15	93.2634	0.663834		708	20	96.8159	0.68919		708.265	30	107.338	0.711775
708.92	15	93.3685	0.662507		709.09	20	96.9407	0.689861		709.252	30	107.447	0.711399
710.015	15	93.4957	0.663513		710.079	20	97.0493	0.691847		710.24	30	107.567	0.714019
710.998	15	93.6007	0.664199		711.06	20	97.1525	0.691526		711.224	30	107.66	0.715018
711.985	15	93.7058	0.664199		712.046	20	97.2665	0.69319		712.203	30	107.764	0.716639
712.968	15	93.8219	0.664884		713.03	20	97.3696	0.69319		713.187	30	107.889	0.71926
713.952	15	93.9269	0.664563		714.012	20	97.4782	0.694854		714.175	30	107.982	0.720881
714.936	15	94.0375	0.666575		714.998	20	97.5868	0.693539		715.27	30	108.092	0.723878
715.926	15	94.1481	0.665248		716.095	20	97.7008	0.695525		716.252	30	108.217	0.725499
716.925	15	94.2642	0.666254		717.08	20	97.8094	0.696196		717.239	30	108.332	0.727121
718.015	15	94.3803	0.666939		718.061	20	97.9179	0.697861		718.223	30	108.436	0.728742
718.998	15	94.4854	0.668951		719.046	20	98.0211	0.698854		719.205	30	108.528	0.732738
719.988	15	94.5904	0.66863		720.032	20	98.1243	0.699525		720.189	30	108.643	0.734359
720.97	15	94.7065	0.667303		721.017	20	98.2383	0.701511		721.177	30	108.752	0.735981
721.955	15	94.8171	0.669315		721.998	20	98.3414	0.701189		722.265	30	108.883	0.735604
722.936	15	94.9277	0.668994		723.093	20	98.4663	0.70186		723.251	30	108.971	0.738224
723.92	15	95.0327	0.671006		724.075	20	98.5694	0.702853		724.239	29.998	109.069	0.740844
725.014	15	95.1544	0.669679		725.061	20	98.678	0.703524		725.219	30	109.173	0.743465
725.998	15	95.2594	0.671371		726.044	20	98.7812	0.705511		726.205	30.002	109.298	0.746462
726.989	15	95.3755	0.671371		727.027	20	98.8897	0.705189		727.188	30	109.408	0.748083
727.967	15	95.4806	0.672056		728.014	20	98.9929	0.70586		728.177	30	109.511	0.748705
728.952	15	95.5912	0.672056		729	20	99.1069	0.706853		729.271	29.998	109.637	0.750327
729.936	15	95.6962	0.671735		730.091	20	99.2209	0.707524		730.253	29.998	109.741	0.753324
730.921	15	95.8068	0.67242		731.08	20	99.3241	0.709188		731.24	30	109.855	0.754945
732.014	15	95.9284	0.67242		732.061	20	99.4381	0.711174		732.224	30	109.948	0.755567
732.999	15	96.039	0.674111		733.046	20	99.5412	0.710853		733.205	30	110.068	0.758564
733.989	15	96.1441	0.676123		734.033	20	99.6498	0.712839		734.188	30	110.183	0.760186
734.973	15	96.2602	0.674796		735.012	20	99.753	0.712517		735.177	30	110.281	0.760808
735.953	15	96.3652	0.674475		735.998	20	99.8615	0.713188		736.27	30	110.401	0.762429
736.937	15	96.4703	0.676487		737.092	20	99.981	0.715174		737.25	30	110.505	0.765426
737.923	15	96.5809	0.67516		738.074	20	100.084	0.714852		738.239	30	110.609	0.76505
739.02	15	96.708	0.678178		739.059	20	100.198	0.716838		739.219	30	110.718	0.765672
740.001	15	96.8131	0.676851		740.045	20	100.301	0.716517		740.206	30	110.816	0.767293
740.989	15	96.9181	0.676531		741.029	20	100.41	0.717188		741.187	30	110.931	0.77029
741.972	15	97.0287	0.678543		742.017	20	100.513	0.720167		742.174	30	111.04	0.770913
742.954	15	97.1338	0.679228		742.998	20	100.622	0.720838		743.27	30	111.155	0.772534
743.938	15	97.2499	0.680234		744.096	20	100.741	0.721831		744.25	30	111.264	0.774532
744.925	15	97.3549	0.678907		745.079	20	100.85	0.722502		745.238	30	111.379	0.776153
746.014	14.998	97.471	0.679592		746.061	20	100.953	0.72218		746.219	30	111.483	0.775777
746.999	15	97.5871	0.680598		747.044	20	101.067	0.724166		747.204	30	111.586	0.779773
747.983	15	97.6922	0.681283		748.03	20	101.17	0.724838		748.189	30	111.706	0.779396
748.969	15	97.8028	0.683295		749.012	20	101.279	0.727817		749.174	30	111.805	0.780018
749.953	15	97.9133	0.681968		749.996	20	101.382	0.727495		750.177	30	111.925	0.78164
750.938	15	98.0184	0.681647		751.095	20	101.501	0.728166		751.266	30	112.023	0.783638
751.924	14.998	98.1235	0.683659		752.08	20	101.61	0.729159		752.25	30	112.149	0.783261
753.015	14.998	98.2561	0.682332		753.059	20	101.713	0.72983		753.238	30	112.247	0.786258
753.998	15	98.3612	0.683338		754.046	20	101.821	0.731816		754.219	30	112.367	0.78688
754.983	15	98.4718	0.684023		755.033	20	101.925	0.731495		755.203	30	112.476	0.788501
755.973	15	98.5768	0.683703		756.017	20	102.039	0.732166		756.188	30	112.575	0.789124
756.954	15	98.6874	0.683703		757	20	102.142	0.735145		757.177	30	112.678	0.790123
757.938	15	98.7925	0.684388		758	20	102.25	0.735816		758.268	30	112.804	0.791744
758.92	15	98.9086	0.685073		759.096	20	102.37	0.736809		759.25	30	112.902	0.792366
760.015	14.998	99.0247	0.686079		760.079	20	102.478	0.73748		760.239	30	113.022	0.794364
761.001	15	99.1408	0.684752		761.06	20	102.581	0.738473		761.219	30	113.121	0.795986
761.989	15	99.2458	0.685437		762.043	20	102.69	0.739145		762.203	30	113.241	0.795609
762.967	15	99.3509	0.686443		763.03	20	102.793	0.740809		763.189	30	113.328	0.797607
763.955	15	99.4559	0.687128		764.012	20	102.907	0.742795		764.177	30	113.448	0.798229
764.938	15	99.561	0.68914		765	20	103.01	0.742473		765.271	30	113.568	0.799851
765.922	14.998	99.6771	0.688819		766.091	20	103.13	0.744459		766.25	30	113.683	0.80085
767.02	15	99.7987	0.687492		767.075	20	103.238	0.746123		767.236	30	113.77	0.801472
768	15	99.9038	0.689504		768.061	20	103.342	0.744809		768.219	30	113.896	0.802471
768.987	15	100.014	0.689183		769.046	20	103.45	0.747788		769.203	30	114	0.805091
769.973	15	100.13	0.689869		770.027	20	103.553	0.748459		770.188	30	114.109	0.804715
770.954	15	100.236	0.689869		771.012	20	103.656	0.749452		771.177	30	114.213	0.806713
771.936	15	100.346	0.690554		771.998	20	103.776	0.750123		772.271	30	114.322	0.806336
772.922	15	100.451	0.690554		773.09	20	103.884	0.751787		773.25	30	114.437	0.808956
774.014	15	100.573	0.692245		774.08	20	103.998	0.753773		774.239	30	114.546	0.809955
775.001	14.998	100.683	0.691924		775.061	20	104.107	0.753452		775.223	30	114.666	0.810578
775.988	15	100.788	0.691924		776.043	20	104.216	0.755438		776.206	30	114.759	0.810201
776.971	15	100.899	0.692609		777.032	20	104.313	0.755116		777.188	30	114.868	0.812199
777.953	15	101.004	0.692288		778.014	20	104.416	0.759088		778.175	30	114.966	0.81382
778.936	15	101.12	0.692288		779	20	104.536	0.758766		779.265	30	115.103	0.814443
779.923	15	101.225	0.694985		780.094	20	104.645	0.759437		780.251	30	115.207	0.815442
781.014	15	101.347	0.694985		781.079	20	104.764	0.76043		781.234	30	115.305	0.816064
782.001	15	101.457	0.694664		782.059	20	104.856	0.761102		782.219	30	115.425	0.815687
782.983	15	101.568	0.695349		783.046	20	104.976	0.762766		783.204	30	115.529	0.817685
783.969	15	101.673	0.696355		784.032	20	105.079	0.764752		784.188	30	115.633	0.818307
784.952	15	101.778	0.695028		785.014	20	105.182	0.76443		785.172	30	115.742	0.821304
785.939	15	101.894	0.697726		786	20	105.291	0.767409		786.265	30	115.856	0.820928
786.92	15	101.999	0.697726		787.093	20	105.41	0.766094		787.25	30	115.977	0.82155
788.02	15	102.115	0.697405		788.077	20	105.513	0.768752		788.234	30	116.075	0.822549
789	14.998	102.232	0.69809		789.061	20	105.622	0.769745		789.223	30	116.2	0.823171
789.989	14.998	102.337	0.69809		790.046	20	105.725	0.771409		790.206	30	116.299	0.823794
790.973	15	102.447	0.696763		791.03	20	105.839	0.773395		791.187	30	116.392	0.824793
791.953	15	102.552	0.698454		792.014	20	105.942	0.774066		792.177	30	116.484	0.826414
792.939	15	102.663	0.698454		792.998	20	106.051	0.775059		793.265	30	116.621	0.827036
793.921	15	102.779	0.700145		794.091	20	106.17	0.77573		794.25	30	116.714	0.829034
794.92	15	102.884	0.700145		795.075	20	106.279	0.777395		795.234	30	116.828	0.828658
796.02	14.998	103	0.701836		796.061	20	106.382	0.778388		796.219	30	116.932	0.82928
797.001	14.998	103.116	0.700509		797.046	20	106.485	0.779059		797.205	30	117.052	0.830279
797.983	15	103.227	0.701194		798.029	20	106.599	0.781045		798.187	30	117.161	0.830901
798.972	15	103.332	0.701194		799.013	20	106.702	0.780723		799.177	30	117.271	0.831524
799.954	15	103.437	0.700874		799.998	20	106.811	0.781394		800.265	30	117.391	0.832523
800.938	15	103.547	0.702886		801.091	20	106.93	0.784373		801.25	30	117.495	0.833145
801.925	15	103.664	0.703571		802.074	20	107.039	0.785045		802.239	30	117.604	0.834766
803.015	14.998	103.78	0.70325		803.059	20	107.142	0.786038		803.223	30	117.708	0.834766
803.998	14.998	103.885	0.70325		804.044	20	107.25	0.786709		804.204	30	117.817	0.836388
804.989	15	104.001	0.703935		805.029	20	107.359	0.788373		805.189	30	117.926	0.83701
805.968	15	104.106	0.703614		806.017	20	107.462	0.790359		806.173	30	118.024	0.838009
806.954	15	104.216	0.705626		806.998	20	107.571	0.789044		807.27	30	118.15	0.838631
807.936	15	104.321	0.705305		808.095	20	107.685	0.790708		808.251	30	118.27	0.838255
808.921	15	104.432	0.70599		809.079	20	107.799	0.791701		809.234	30	118.352	0.840253
810.019	15	104.554	0.70599		810.061	20	107.907	0.793366		810.222	30	118.477	0.840875
811	15	104.659	0.706675		811.046	20	108.016	0.793366		811.204	30	118.57	0.840498
811.986	15	104.725	0.706354		812.032	20	108.119	0.796023		812.187	30	118.68	0.842496
812.973	15	104.725	0.705348		813.014	20	108.222	0.795701		813.176	30	118.811	0.844118
813.954	15	104.736	0.705027		813.997	20	108.336	0.79868		814.265	30	118.936	0.843741
814.936	15	104.742	0.705027		815.095	20	108.45	0.797365		815.253	30	119.034	0.845739
815.926	15	104.747	0.705027		816.079	20	108.559	0.801338		816.239	29.998	119.122	0.846361
817.015	14.998	104.78	0.705027		817.061	20	108.667	0.801016		817.223	30	119.226	0.845984
817.998	14.998	104.786	0.705713		818.044	20	108.771	0.803002		818.204	30	119.346	0.847982
818.985	15	104.797	0.705713		819.033	20	108.874	0.80268		819.189	30	119.449	0.847606
819.972	15	104.808	0.705713		820.014	20	108.988	0.803351		820.175	30	119.57	0.848228
820.952	15.002	104.825	0.705713		820.996	20	109.091	0.80633		821.265	29.998	119.673	0.84885
821.939	15	104.83	0.705713		822.093	20	109.21	0.807001		822.25	30	119.788	0.849849
822.923	15	104.847	0.704386		823.075	20	109.313	0.80668		823.239	30	119.892	0.850472
824.019	15	104.852	0.705392		824.059	20	109.417	0.808666		824.224	30	120.006	0.850095
824.999	14.998	104.863	0.705392		825.046	20	109.531	0.808344		825.203	30	120.116	0.852093
825.988	14.998	104.88	0.705392		826.032	20	109.639	0.812316		826.188	30	120.219	0.851716
826.973	15	104.869	0.705392		827.012	20	109.748	0.811001		827.173	30	120.334	0.852339
827.954	15.002	104.885	0.705392		828	20	109.851	0.810679		828.174	30	120.438	0.854337
828.937	15	104.902	0.706077		829.095	20	109.97	0.813658		829.271	30	120.542	0.855958
829.926	15	104.913	0.706077		830.079	20	110.079	0.81433		830.251	30	120.656	0.854582
831.014	14.998	104.913	0.706077		831.061	20	110.182	0.815323		831.239	30	120.765	0.857579
831.999	14.998	104.924	0.706077		832.053	20	110.291	0.81798		832.224	30	120.88	0.858202
832.984	15	104.93	0.704065		833.033	20	110.399	0.817658		833.205	30	120.984	0.857825
833.969	15	104.946	0.706077		834.012	20	110.502	0.819644		834.188	30	121.088	0.857825
834.954	15.002	104.952	0.706077		834.998	20	110.616	0.819322		835.177	30	121.202	0.858447
835.938	15	104.957	0.70475		835.998	20	110.72	0.821308		836.271	30	121.328	0.860069
836.926	15	104.974	0.70475		837.093	20	110.839	0.82198		837.25	30	121.432	0.860691
838.019	15	104.957	0.70475		838.077	20	110.942	0.821658		838.234	29.998	121.535	0.860691
838.999	14.998	104.974	0.70475		839.059	20	111.056	0.823644		839.219	30	121.639	0.862312
839.984	14.998	104.99	0.70475		840.046	20	111.165	0.823322		840.205	30	121.759	0.861936
840.973	15	104.99	0.70475		841.029	20	111.268	0.825979		841.187	30	121.858	0.862558
841.952	15.002	104.996	0.70475		842.017	20	111.371	0.826972		842.177	30	121.961	0.863557
842.937	15	105.007	0.706762		843	20	111.48	0.827643		843.271	30	122.081	0.864179
843.92	15	105.007	0.706762		844.093	20	111.605	0.828637		844.25	29.998	122.196	0.864801
845.015	15	105.013	0.706762		845.079	20	111.702	0.830301		845.238	30	122.3	0.864425
845.998	14.998	105.013	0.706762		846.061	20	111.811	0.828986		846.224	30	122.409	0.866423
846.987	14.998	105.018	0.705435		847.046	20	111.925	0.832958		847.203	30	122.496	0.866046
847.968	15	105.029	0.705435		848.03	20	112.028	0.832636		848.189	30	122.622	0.866668
848.954	15.002	105.029	0.705435		849.012	20	112.137	0.833307		849.177	30	122.726	0.868666
849.938	15.002	105.035	0.705435		850	20	112.245	0.8343		850.271	30	122.846	0.86829
850.921	15	105.035	0.706441		851.095	20	112.359	0.834972		851.253	30	122.95	0.868912
852.019	15	105.035	0.705435		852.079	20	112.468	0.835643		852.239	30	123.064	0.868535
852.999	14.998	105.04	0.705435		853.061	20	112.576	0.836636		853.224	30	123.168	0.870533
853.988	14.998	105.04	0.705435		854.045	20	112.674	0.837307		854.203	30	123.277	0.870157
854.97	14.998	105.04	0.706441		855.027	20	112.788	0.8383		855.189	29.998	123.381	0.870779
855.953	15	105.04	0.705435		856.014	20	112.897	0.839964		856.177	30	123.49	0.871401
856.936	15.002	105.051	0.706441		856.998	20	113	0.838649		857.266	30	123.638	0.8724
857.936	15	105.04	0.706805		858.092	20	113.119	0.842622		858.25	30	123.72	0.873023
858.917	14.992	105.051	0.708817		859.079	20	113.222	0.841307		859.239	30	123.834	0.872646
859.901	14.97	105.04	0.708817		860.061	20	113.336	0.840985		860.224	29.998	123.938	0.873268
860.998	14.952	105.04	0.706805		861.046	20	113.44	0.842971		861.204	30	124.047	0.875266
861.982	14.932	105.051	0.705478		862.031	20	113.554	0.842649		862.188	30	124.162	0.87489
862.964	14.912	105.051	0.70749		863.017	20	113.657	0.845306		863.174	30	124.249	0.876511
863.946	14.892	105.051	0.704151		864	20	113.76	0.846299		864.271	30	124.386	0.877133
864.934	14.874	105.051	0.704151		865.095	20	113.879	0.846971		865.25	30	124.49	0.876757
865.915	14.854	105.051	0.706163		866.08	20	113.988	0.847964		866.234	30	124.588	0.878755
866.901	14.834	105.04	0.704836		867.061	20	114.091	0.848635		867.224	30	124.686	0.879377
867.995	14.812	105.051	0.702824		868.043	20	114.2	0.848313		868.205	30	124.795	0.879
868.978	14.792	105.051	0.701497		869.032	20	114.303	0.848313		869.187	30	124.921	0.879622
869.961	14.772	105.051	0.703509		870.012	20	114.411	0.85097		870.177	30	125.036	0.879246
870.951	14.752	105.04	0.702182		870.998	20	114.514	0.849655		871.271	30	125.123	0.881244
871.936	14.734	105.051	0.702182		872.096	20	114.634	0.852634		872.251	30	125.243	0.882865
872.916	14.714	105.051	0.700855		873.077	20	114.743	0.852313		873.239	30	125.363	0.883487
873.899	14.694	105.051	0.699528		874.061	20	114.851	0.852984		874.223	30	125.456	0.883111
874.902	14.674	105.051	0.699528		875.043	20	114.954	0.85497		875.203	30	125.565	0.883733
875.901	14.654	105.04	0.698201		876.029	20	115.068	0.854648		876.187	30	125.664	0.885731
876.996	14.632	105.051	0.698201		877.014	20	115.177	0.855319		877.172	30	125.773	0.885354
877.983	14.612	105.04	0.696874		877.997	20	115.28	0.856312		878.265	30	125.909	0.885977
878.963	14.594	105.04	0.695547		879.096	20	115.399	0.856983		879.25	30	126.013	0.8856
879.95	14.574	105.04	0.695547		880.074	20	115.508	0.857655		880.239	30	126.144	0.886222
880.936	14.554	105.051	0.694221		881.059	20	115.611	0.858648		881.219	30	126.226	0.885846
881.915	14.534	105.051	0.694221		882.046	20	115.72	0.859319		882.205	30	126.352	0.887844
882.899	14.514	105.051	0.692894		883.031	20	115.823	0.858997		883.188	30	126.439	0.888466
883.996	14.492	105.057	0.691567		884.012	20	115.937	0.860983		884.177	30	126.543	0.890087
884.977	14.472	105.051	0.69024		884.996	20	116.04	0.860661		885.265	30	126.657	0.889711
885.961	14.454	105.04	0.69024		886.091	20	116.159	0.861332		886.253	30	126.783	0.890333
886.951	14.432	105.035	0.688913		887.075	20	116.263	0.863319		887.238	30	126.898	0.892331
887.932	14.414	105.057	0.687586		888.059	20	116.377	0.862997		888.22	30	127.001	0.891954
888.916	14.394	105.051	0.687586		889.044	20	116.48	0.863668		889.204	30	127.089	0.892577
889.899	14.374	105.04	0.686259		890.027	20	116.583	0.863346		890.187	30	127.203	0.8922
890.998	14.352	105.051	0.684932		891.012	20	116.697	0.863346		891.177	30	127.307	0.892822
891.978	14.332	105.057	0.684932		892	20	116.8	0.864017		892.266	30	127.433	0.894443
892.962	14.312	105.04	0.683605		893.09	20	116.909	0.865681		893.251	30	127.531	0.893068
893.951	14.294	105.051	0.682278		894.075	20	117.023	0.867668		894.234	30	127.651	0.895066
894.936	14.272	105.051	0.680951		895.061	20	117.131	0.867346		895.224	30	127.755	0.896687
895.916	14.254	105.051	0.680951		896.045	20	117.245	0.868017		896.205	30	127.87	0.89631
896.899	14.234	105.04	0.679624		897.033	20	117.348	0.86901		897.19	30	127.968	0.894935
897.995	14.212	105.04	0.678297		898.014	20	117.452	0.869681		898.172	30	128.083	0.897555
898.982	14.192	105.051	0.678297		898.998	20	117.566	0.870352		899.265	30	128.197	0.897178
899.962	14.174	105.04	0.67697		900.091	20	117.685	0.87003		900.251	30	128.301	0.897801
900.95	14.152	105.051	0.675643		901.08	20	117.777	0.872017		901.239	30	128.416	0.8988
901.931	14.134	105.051	0.674316		902.061	20	117.897	0.871695		902.223	30	128.519	0.899422
902.917	14.114	105.051	0.674316		903.043	20	118	0.872366		903.206	30	128.629	0.899045
903.9	14.094	105.04	0.672989		904.027	20	118.109	0.874352		904.188	30	128.738	0.899668
904.999	14.072	105.051	0.671662		905.014	20	118.217	0.87403		905.173	30	128.847	0.90029
905.982	14.052	105.051	0.670335		905.996	20	118.32	0.872715		906.175	30	128.951	0.899913
906.962	14.034	105.051	0.672347		907.095	20	118.44	0.874379		907.175	29.998	129.065	0.900536
907.948	14.014	105.051	0.67102		908.075	20	118.543	0.876365		908.27	30	129.175	0.902157
908.932	13.994	105.04	0.669693		909.061	20	118.651	0.875051		909.251	30	129.289	0.904155
909.917	13.974	105.057	0.666354		910.046	20	118.76	0.874729		910.239	30	129.399	0.903778
910.901	13.954	105.04	0.666354		911.032	20	118.863	0.878701		911.223	30	129.513	0.904401
911.996	13.932	105.051	0.667039		912.014	20	118.977	0.877386		912.204	29.998	129.612	0.904024
912.983	13.912	105.051	0.665712		912.998	20	119.08	0.877064		913.188	29.998	129.721	0.904646
913.963	13.894	105.04	0.664385		913.997	20	119.194	0.877735		914.177	30	129.824	0.904269
914.952	13.872	105.04	0.663058		914.996	20	119.297	0.878728		915.266	30	129.934	0.904892
915.936	13.852	105.051	0.663058		916.093	20	119.422	0.8794		916.253	30	130.059	0.90689
916.917	13.834	105.051	0.661732		917.079	20	119.525	0.880071		917.239	30	130.163	0.906513
917.901	13.814	105.051	0.660405		918.06	20	119.629	0.879749		918.219	30	130.267	0.907135
918.999	13.792	105.051	0.659078		919.044	20	119.743	0.881735		919.204	29.998	130.365	0.906759
919.977	13.772	105.04	0.657751		920.027	20	119.846	0.881413		920.19	30	130.469	0.909379
920.961	13.752	105.051	0.657751		921.017	20	119.949	0.882084		921.174	30	130.589	0.908003
921.949	13.732	105.051	0.656424		922	20	120.063	0.882755		922.265	30	130.715	0.909625
922.936	13.714	105.051	0.655097		923.096	20	120.182	0.885735		923.251	30	130.824	0.909248
923.915	13.692	105.051	0.65377		924.079	20	120.286	0.88442		924.24	29.998	130.917	0.90987
924.899	13.674	105.04	0.650431		925.059	20	120.389	0.884098		925.219	29.998	131.037	0.910493
925.997	13.652	105.051	0.651116		926.046	20	120.497	0.885762		926.205	30	131.151	0.911492
926.983	13.632	105.051	0.651116		927.031	20	120.606	0.884447		927.188	30	131.255	0.912114
927.961	13.614	105.051	0.649789		928.014	20	120.709	0.886433		928.177	30	131.364	0.911737
928.951	13.594	105.04	0.648462		928.998	20	120.818	0.887104		929.27	30	131.474	0.913359
929.936	13.572	105.051	0.647135		930.096	20	120.937	0.888769		930.252	30	131.577	0.913981
930.916	13.554	105.051	0.645808		931.08	20	121.04	0.887454		931.239	30	131.687	0.914603
931.902	13.534	105.04	0.645808		932.059	20	121.154	0.888447		932.219	30	131.801	0.914227
932.995	13.512	105.04	0.644481		933.046	20	121.257	0.889118		933.205	30	131.91	0.914849
933.982	13.492	105.051	0.643154		934.032	20	121.36	0.889789		934.187	30	132.009	0.914472
934.961	13.472	105.04	0.642833		935.017	20	121.474	0.889467		935.176	29.998	132.123	0.915094
935.947	13.454	105.051	0.6405		936	20	121.578	0.891453		936.265	30	132.233	0.915717
936.935	13.434	105.051	0.639173		937.093	20	121.703	0.891132		937.252	30	132.364	0.91534
937.915	13.412	105.051	0.637846		938.075	20	121.8	0.891803		938.234	30	132.467	0.917338
938.9	13.394	105.051	0.637846		939.059	20	121.914	0.891481		939.223	30	132.571	0.916961
939.899	13.374	105.051	0.637525		940.043	20	122.017	0.892152		940.203	29.998	132.675	0.918583
940.994	13.352	105.04	0.635192		941.027	20	122.126	0.894138		941.188	30	132.762	0.917207
941.983	13.334	105.051	0.633865		942.012	20	122.229	0.893816		942.175	30	132.899	0.917829
942.961	13.314	105.051	0.633544		942.997	20	122.338	0.894488		943.271	30	133.013	0.918452
943.952	13.292	105.051	0.632217		944.093	20	122.452	0.894166		944.25	30	133.117	0.920073
944.935	13.274	105.051	0.629884		945.08	20	122.566	0.894837		945.234	29.998	133.221	0.919696
945.915	13.254	105.057	0.63089		946.059	20	122.669	0.896823		946.223	30	133.319	0.920319
946.9	13.234	105.051	0.628557		947.046	20	122.772	0.896501		947.204	30	133.439	0.920941
947.996	13.212	105.051	0.62723		948.032	20	122.881	0.897172		948.19	30	133.549	0.920564
948.983	13.192	105.051	0.625904		949.012	20	122.989	0.89685		949.177	30	133.652	0.921187
949.962	13.172	105.051	0.624577		950	20	123.103	0.897522		950.27	30	133.783	0.92081
950.951	13.154	105.051	0.624256		951.094	20	123.228	0.8972		951.252	29.998	133.871	0.921432
951.936	13.132	105.051	0.622929		952.079	20	123.326	0.895885		952.239	30	133.969	0.921056
952.917	13.114	105.051	0.621602		953.06	20	123.429	0.899857		953.223	30	134.078	0.923054
953.902	13.094	105.04	0.621602		954.044	20	123.538	0.899535		954.205	30	134.198	0.923676
954.996	13.072	105.051	0.620275		955.032	20	123.646	0.89822		955.187	30	134.302	0.923299
955.983	13.052	105.04	0.617942		956.017	20	123.749	0.899884		956.175	30	134.433	0.923921
956.964	13.034	105.051	0.617621		956.996	20	123.858	0.89857		957.271	30	134.537	0.923545
957.951	13.012	105.051	0.616294		958.09	20	123.977	0.902542		958.25	30	134.641	0.926165
958.933	12.988	105.035	0.613961		959.075	20	124.08	0.901227		959.24	30	134.744	0.925788
959.916	12.974	105.057	0.612634		960.059	20	124.184	0.902891		960.223	30	134.859	0.924413
960.899	12.96	105.051	0.611307		961.046	20	124.298	0.902569		961.204	30	134.963	0.926034
961.999	12.932	105.051	0.611307		962.032	20	124.401	0.901254		962.188	30	135.083	0.924658
962.977	12.914	105.051	0.610986		963.014	20	124.515	0.902919		963.173	30	135.17	0.927279
963.964	12.894	105.051	0.609659		963.998	20	124.542	0.902919		964.271	30	135.29	0.925903
964.946	12.874	105.04	0.608332		965.096	20	124.558	0.901604		965.25	30	135.411	0.925526
965.934	12.854	105.057	0.607005		966.075	20	124.574	0.902275		966.24	29.998	135.514	0.927148
966.917	12.834	105.04	0.605678		967.059	20	124.58	0.902275		967.223	30	135.618	0.92777
967.899	12.814	105.051	0.604351		968.046	20	124.596	0.90096		968.204	30	135.733	0.927393
968.994	12.792	105.051	0.603024		969.027	20	124.607	0.902946		969.188	30	135.842	0.928016
969.982	12.774	105.051	0.601697		970.017	20	124.618	0.901631		970.177	30	135.935	0.92664
970.964	12.754	105.051	0.60037		970.996	20	124.623	0.902624		971.176	30	136.044	0.928261
971.947	12.732	105.051	0.601055		972.093	20	124.645	0.902624		972.177	30	136.159	0.928884
972.934	12.714	105.051	0.597716		973.076	20	124.656	0.901309		973.271	30	136.279	0.928507
973.916	12.694	105.051	0.599728		974.059	20	124.661	0.901309		974.251	30	136.388	0.929129
974.901	12.674	105.051	0.596389		975.043	20	124.678	0.903295		975.238	29.998	136.497	0.929751
975.998	12.652	105.04	0.595062		976.027	20	124.683	0.903295		976.223	30	136.601	0.929375
976.982	12.634	105.051	0.593735		977.012	20	124.705	0.902973		977.205	30	136.71	0.929997
977.964	12.612	105.051	0.592408		978	20	124.705	0.902973		978.19	30	136.814	0.92962
978.951	12.594	105.04	0.591082		978.997	20	124.716	0.902973		979.175	30	136.929	0.930243
979.935	12.574	105.035	0.589755		979.996	20	124.721	0.902973		980.265	30	137.049	0.929866
980.915	12.554	105.057	0.588428		981.09	20	124.726	0.901659		981.253	30	137.153	0.930488
981.902	12.534	105.04	0.589113		982.079	20	124.737	0.903645		982.24	30	137.251	0.931111
982.996	12.512	105.04	0.585774		983.059	20	124.748	0.903645		983.223	30	137.371	0.93211
983.983	12.492	105.051	0.584447		984.043	20	124.759	0.903645		984.205	30	137.48	0.932732
984.964	12.474	105.051	0.586459		985.032	20	124.764	0.904316		985.187	30	137.584	0.932355
985.947	12.454	105.051	0.58312		986.017	20	124.775	0.904316		986.177	29.998	137.693	0.931602
986.931	12.432	105.04	0.583805		986.997	20	124.775	0.904316		987.265	30	137.802	0.932224
987.916	12.414	105.051	0.582478		988.091	20	124.786	0.904316		988.251	30	137.917	0.931848
988.902	12.394	105.057	0.581151		989.08	20	124.786	0.903001		989.24	30	138.021	0.93247
989.995	12.372	105.04	0.579824		990.061	20	124.802	0.903001		990.224	30	138.13	0.932093
990.983	12.354	105.057	0.576485		991.045	20	124.802	0.903001		991.205	30	138.25	0.932716
991.961	12.332	105.04	0.57717		992.033	20	124.802	0.903001		992.187	30	138.348	0.932339
992.947	12.314	105.051	0.575843		993.017	20	124.802	0.903994		993.175	30	138.463	0.932961
993.933	12.294	105.04	0.574516		993.996	20	124.824	0.903994		994.265	30	138.578	0.933583
994.915	12.274	105.051	0.573189		995.09	20	124.835	0.902679		995.252	30	138.676	0.933207
995.901	12.254	105.051	0.573189		996.075	20	124.819	0.904665		996.24	29.998	138.78	0.933829
996.998	12.232	105.057	0.570535		997.06	20	124.835	0.904665		997.222	30	138.911	0.933452
997.983	12.212	105.051	0.570535		998.046	20	124.835	0.904665		998.203	30	139.004	0.934075
998.961	12.194	105.051	0.569208		999.033	20	124.84	0.904665		999.188	30	139.124	0.934697
999.95	12.174	105.04	0.567881		1000.01	20	124.846	0.904665		1000.18	30	139.217	0.93432
1000.93	12.154	105.051	0.566554		1001	20	124.84	0.90335		1001.27	30	139.326	0.934943
1001.91	12.134	105.051	0.565227		1002.09	20	124.846	0.90335		1002.25	30	139.435	0.934566
1002.9	12.114	105.051	0.564906		1003.07	20	124.846	0.90335		1003.24	30	139.539	0.935188
1003.99	12.092	105.051	0.563579		1004.06	20	124.862	0.90335		1004.22	30	139.659	0.935811
1004.98	12.074	105.04	0.561246		1005.06	19.998	124.862	0.681323		1005.2	30	139.768	0.935434
1005.96	12.052	105.051	0.559919		1006.05	19.99	124.857	0.681323		1006.19	29.998	139.861	0.936056
1006.95	12.034	105.04	0.558593		1007.03	19.978	124.862	0.68033		1007.17	30	139.987	0.93568
1007.93	12.014	105.04	0.557266		1008.01	19.956	124.862	0.680008		1008.27	30	140.107	0.934926
1008.92	11.994	105.051	0.555939		1009.11	19.926	124.868	0.680008		1009.25	30	140.216	0.936548
1009.9	11.974	105.051	0.554612		1010.09	19.906	124.868	0.6777		1010.24	30	140.314	0.93717
1010.99	11.952	105.04	0.554291		1011.07	19.886	124.868	0.677378		1011.22	29.998	140.418	0.936793
1011.98	11.932	105.04	0.551958		1012.06	19.868	124.862	0.676385		1012.2	30	140.522	0.937415
1012.96	11.914	105.057	0.550631		1013.05	19.846	124.862	0.676063		1013.19	30	140.642	0.937039
1013.95	11.894	105.051	0.549304		1014.03	19.828	124.862	0.673755		1014.18	30	140.746	0.937661
1014.93	11.872	105.051	0.548983		1015.01	19.808	124.862	0.67244		1015.27	29.998	140.877	0.938283
1015.92	11.854	105.051	0.547656		1016.11	19.788	124.868	0.67244		1016.25	29.998	140.98	0.937907
1016.9	11.834	105.057	0.546329		1017.09	19.77	124.868	0.671125		1017.24	30	141.079	0.938529
1017.92	11.812	105.04	0.545002		1018.07	19.748	124.862	0.670803		1018.22	30	141.188	0.938152
1018.9	11.794	105.051	0.543675		1019.06	19.728	124.862	0.670803		1019.21	30	141.303	0.938775
1020	11.77	105.051	0.542348		1020.05	19.708	124.862	0.668495		1020.19	30	141.406	0.938398
1020.98	11.75	105.051	0.541021		1021.03	19.688	124.868	0.668174		1021.18	29.998	141.505	0.93902
1021.96	11.732	105.051	0.539694		1022.01	19.668	124.862	0.666859		1022.27	29.998	141.636	0.938267
1022.95	11.712	105.051	0.538367		1023.1	19.648	124.862	0.664551		1023.25	30	141.745	0.93789
1023.93	11.692	105.051	0.53704		1024.09	19.628	124.868	0.665544		1024.24	30	141.849	0.938513
1024.92	11.672	105.051	0.535713		1025.07	19.608	124.868	0.664229		1025.22	30	141.958	0.938136
1025.9	11.652	105.04	0.534386		1026.06	19.588	124.862	0.662914		1026.21	30	142.056	0.938758
1027	11.63	105.051	0.533059		1027.05	19.568	124.862	0.660606		1027.19	30	142.171	0.93938
1027.98	11.61	105.051	0.531732		1028.03	19.548	124.862	0.659291		1028.17	30	142.275	0.939004
1028.96	11.592	105.051	0.530405		1029.01	19.528	124.862	0.660284		1029.27	30	142.395	0.93825
1029.95	11.572	105.051	0.53109		1030.11	19.508	124.868	0.658969		1030.25	30	142.498	0.937874
1030.93	11.552	105.051	0.527751		1031.09	19.488	124.868	0.656661		1031.24	30	142.619	0.939495
1031.92	11.532	105.051	0.526424		1032.08	19.468	124.868	0.656339		1032.22	30	142.722	0.940117
1032.9	11.514	105.051	0.525098		1033.06	19.448	124.862	0.655024		1033.2	30	142.826	0.938742
1033.99	11.49	105.051	0.525783		1034.04	19.43	124.862	0.655024		1034.19	30	142.93	0.939364
1034.98	11.472	105.051	0.524456		1035.03	19.408	124.862	0.652716		1035.18	30	143.034	0.940985
1035.96	11.452	105.035	0.523129		1036.01	19.388	124.862	0.652395		1036.18	30	143.148	0.939233
1036.95	11.432	105.04	0.521802		1037.11	19.368	124.868	0.65108		1037.18	30	143.252	0.939855
1037.93	11.412	105.057	0.520475		1038.09	19.348	124.862	0.649765		1038.27	30	143.372	0.940478
1038.92	11.392	105.04	0.519148		1039.07	19.328	124.862	0.647457		1039.25	30	143.492	0.940101
1039.9	11.374	105.051	0.517821		1040.06	19.31	124.862	0.647135		1040.24	30	143.596	0.940723
1041	11.352	105.04	0.516494		1041.04	19.288	124.862	0.644827		1041.22	30	143.7	0.940347
1041.98	11.33	105.051	0.515167		1042.03	19.266	124.862	0.643512		1042.2	29.998	143.798	0.940969
1042.96	11.312	105.051	0.51384		1043.01	19.248	124.862	0.642197		1043.19	30	143.918	0.939216
1043.95	11.292	105.051	0.512513		1044.11	19.228	124.862	0.641875		1044.18	30	144.022	0.939839
1044.93	11.272	105.051	0.511186		1045.09	19.21	124.862	0.641875		1045.27	30	144.147	0.94146
1045.92	11.252	105.051	0.509859		1046.08	19.19	124.862	0.64056		1046.25	30	144.246	0.942082
1046.9	11.234	105.051	0.508532		1047.06	19.168	124.862	0.638252		1047.23	29.998	144.35	0.939331
1047.99	11.21	105.051	0.507205		1048.04	19.148	124.868	0.637931		1048.22	30	144.47	0.940952
1048.98	11.19	105.051	0.505878		1049.03	19.128	124.862	0.636616		1049.2	30	144.573	0.941575
1049.96	11.172	105.051	0.504551		1050.01	19.108	124.862	0.634308		1050.19	30	144.688	0.941198
1050.95	11.152	105.051	0.50423		1051.11	19.088	124.862	0.632993		1051.18	30	144.786	0.94182
1051.93	11.132	105.051	0.502903		1052.09	19.068	124.862	0.632671		1052.27	29.998	144.912	0.940068
1052.91	11.112	105.051	0.50057		1053.07	19.048	124.862	0.631356		1053.25	29.998	145.016	0.94069
1053.9	11.094	105.035	0.500249		1054.06	19.03	124.862	0.630041		1054.23	30	145.119	0.941313
1055	11.072	105.057	0.498922		1055.05	19.008	124.862	0.628726		1055.22	30	145.234	0.940936
1055.98	11.05	105.051	0.497595		1056.03	18.988	124.868	0.627411		1056.2	30	145.338	0.942557
1056.96	11.032	105.051	0.496268		1057.01	18.968	124.868	0.625103		1057.19	30	145.453	0.941804
1057.95	11.012	105.051	0.494942		1058.01	18.95	124.862	0.624781		1058.18	30	145.54	0.940428
1058.93	10.992	105.051	0.493615		1059.11	18.928	124.857	0.623467		1059.27	30	145.676	0.942049
1059.92	10.972	105.051	0.490961		1060.09	18.908	124.868	0.621159		1060.25	30	145.769	0.942672
1060.9	10.954	105.051	0.488628		1061.08	18.888	124.862	0.620837		1061.23	30	145.889	0.940919
1062	10.93	105.051	0.488307		1062.06	18.868	124.862	0.619522		1062.22	30	146.004	0.941542
1062.98	10.912	105.051	0.485974		1063.05	18.85	124.862	0.617214		1063.2	30	146.108	0.941165
1063.96	10.892	105.051	0.485653		1064.03	18.828	124.862	0.615899		1064.19	30	146.212	0.941787
1064.95	10.872	105.051	0.48332		1065.01	18.81	124.862	0.614584		1065.18	30	146.315	0.941034
1065.93	10.852	105.051	0.482999		1066.11	18.788	124.862	0.613269		1066.27	30	146.435	0.940657
1066.92	10.832	105.04	0.481672		1067.09	18.768	124.862	0.612947		1067.25	30	146.539	0.942279
1067.9	10.814	105.057	0.480345		1068.08	18.75	124.868	0.611632		1068.23	30	146.654	0.942901
1069	10.79	105.04	0.479018		1069.06	18.728	124.862	0.610317		1069.22	30	146.752	0.94015
1069.98	10.77	105.051	0.477691		1070.05	18.708	124.868	0.609003		1070.21	30	146.872	0.941771
1070.96	10.752	105.051	0.478376		1071.03	18.69	124.862	0.607688		1071.19	30	146.976	0.942393
1071.95	10.732	105.051	0.477049		1072.01	18.67	124.862	0.606373		1072.17	30	147.074	0.942017
1072.93	10.712	105.051	0.47371		1073.11	18.648	124.868	0.604065		1073.27	30	147.107	0.939265
1073.91	10.692	105.051	0.471056		1074.09	18.628	124.862	0.603743		1074.25	30	147.118	0.939887
1074.9	10.674	105.051	0.471741		1075.07	18.608	124.862	0.602428		1075.24	30	147.14	0.939511
1076	10.65	105.051	0.470414		1076.06	18.59	124.862	0.601113		1076.22	30	147.156	0.938135
1076.98	10.63	105.051	0.469087		1077.05	18.568	124.862	0.598483		1077.21	30	147.167	0.938757
1077.96	10.612	105.04	0.465748		1078.03	18.548	124.857	0.597168		1078.19	29.998	147.178	0.938757
1078.95	10.592	105.051	0.464421		1079.01	18.53	124.862	0.597168		1079.17	30	147.189	0.937382
1079.93	10.572	105.04	0.465106		1080.11	18.508	124.862	0.594539		1080.27	30	147.205	0.938004
1080.92	10.552	105.04	0.463779		1081.09	18.488	124.868	0.593224		1081.25	30	147.216	0.936628
1081.9	10.534	105.04	0.46044		1082.07	18.468	124.846	0.591909		1082.24	29.998	147.222	0.937627
1082.9	10.514	105.051	0.461126		1083.06	18.45	124.857	0.590594		1083.22	29.998	147.238	0.936252
1083.99	10.49	105.051	0.458472		1084.05	18.428	124.868	0.589279		1084.2	29.998	147.249	0.936252
1084.98	10.472	105.051	0.457145		1085.03	18.408	124.868	0.587964		1085.19	30	147.249	0.934876
1085.96	10.452	105.04	0.455818		1086.01	18.39	124.862	0.586649		1086.17	30	147.265	0.936874
1086.95	10.432	105.04	0.454491		1087.1	18.366	124.862	0.58732		1087.27	30	147.282	0.935498
1087.93	10.412	105.051	0.453164		1088.09	18.348	124.862	0.584019		1088.25	30	147.287	0.935122
1088.92	10.394	105.051	0.451837		1089.07	18.328	124.868	0.582704		1089.23	30	147.287	0.935122
1089.9	10.374	105.04	0.45051		1090.06	18.31	124.868	0.580075		1090.22	30	147.298	0.933746
1091	10.35	105.051	0.449868		1091.04	18.29	124.878	0.57876		1091.2	30	147.309	0.933746
1091.98	10.332	105.051	0.448541		1092.03	18.268	124.862	0.577445		1092.19	30	147.309	0.93237
1092.96	10.312	105.057	0.447214		1093.01	18.25	124.868	0.57613		1093.17	30	147.326	0.934368
1093.95	10.292	105.051	0.445887		1094.11	18.228	124.868	0.574815		1094.27	30	147.331	0.932993
1094.93	10.272	105.04	0.44456		1095.09	18.208	124.862	0.5735		1095.25	30	147.342	0.932993
1095.92	10.254	105.04	0.443233		1096.07	18.19	124.862	0.572185		1096.24	30	147.347	0.933992
1096.9	10.234	105.04	0.441906		1097.06	18.168	124.862	0.57087		1097.22	30	147.358	0.932616
1097.99	10.21	105.057	0.439252		1098.05	18.148	124.862	0.56824		1098.2	30	147.358	0.932616
1098.98	10.192	105.051	0.437925		1099.03	18.13	124.862	0.566925		1099.19	30	147.364	0.932616
1099.96	10.172	105.035	0.436598		1100.01	18.11	124.862	0.565611		1100.17	30	147.369	0.93124
1100.95	10.152	105.051	0.435271		1101.1	18.088	124.862	0.566282		1101.17	30	147.38	0.933238
1101.93	10.132	105.04	0.433944		1102.09	18.068	124.868	0.562981		1102.18	30	147.386	0.931862
1102.91	10.114	105.04	0.432297		1103.07	18.048	124.857	0.563652		1103.27	30	147.386	0.931862
1103.9	10.094	105.04	0.429964		1104.06	18.028	124.862	0.562337		1104.25	30	147.386	0.931862
1104.99	10.07	105.04	0.429643		1105.05	18.008	124.862	0.559707		1105.24	30	147.402	0.932485
1105.98	10.052	105.04	0.42731		1106.03	17.988	124.868	0.558392		1106.22	30	147.407	0.932485
1106.96	10.032	105.051	0.424656		1107.01	17.97	124.862	0.557077		1107.2	30	147.407	0.932485
1107.95	10.012	105.04	0.424335		1108.11	17.948	124.862	0.555762		1108.19	30	147.407	0.931109
1108.93	9.992	105.051	0.423008		1109.09	17.928	124.862	0.554447		1109.18	30	147.424	0.931109
1109.91	9.974	105.051	0.421681		1110.08	17.908	124.868	0.553133		1110.27	30	147.424	0.932108
1110.9	9.954	105.04	0.419027		1111.06	17.89	124.862	0.550503		1111.25	30	147.418	0.930732
1112	9.93	105.04	0.4177		1112.04	17.868	124.862	0.549188		1112.24	30	147.418	0.930732
1112.98	9.912	105.04	0.416373		1113.03	17.848	124.862	0.547873		1113.22	30	147.418	0.930732
1113.96	9.892	105.04	0.415731		1114.01	17.83	124.862	0.546558		1114.21	30	147.429	0.929357
1114.95	9.872	105.04	0.412392		1115.11	17.808	124.862	0.545243		1115.21	29.986	147.429	0.915436
1115.93	9.852	105.051	0.411065		1116.09	17.788	124.862	0.543928		1116.29	29.964	147.44	0.915436
1116.92	9.834	105.051	0.41175		1117.07	17.77	124.868	0.541298		1117.28	29.946	147.429	0.91406
1117.9	9.814	105.04	0.409096		1118.06	17.748	124.862	0.539983		1118.27	29.924	147.429	0.91406
1118.99	9.79	105.04	0.407769		1119.05	17.728	124.862	0.538669		1119.25	29.906	147.424	0.912685
1119.98	9.772	105.051	0.406442		1120.03	17.708	124.862	0.537354		1120.24	29.886	147.429	0.912685
1120.96	9.752	105.051	0.403788		1121.01	17.69	124.857	0.536039		1121.22	29.866	147.429	0.911309
1121.95	9.732	105.051	0.402461		1122.11	17.668	124.862	0.534402		1122.2	29.846	147.429	0.911309
1122.93	9.712	105.04	0.401135		1123.09	17.648	124.862	0.532094		1123.3	29.824	147.429	0.909933
1123.91	9.692	105.051	0.398481		1124.07	17.628	124.862	0.531772		1124.28	29.806	147.429	0.909933
1124.9	9.674	105.04	0.397154		1125.06	17.608	124.862	0.530457		1125.27	29.784	147.446	0.908557
1126	9.65	105.051	0.395506		1126.04	17.588	124.868	0.528149		1126.25	29.766	147.418	0.907182
1126.98	9.632	105.04	0.394179		1127.03	17.568	124.862	0.527827		1127.23	29.746	147.429	0.907182
1127.96	9.612	105.051	0.392852		1128.01	17.55	124.862	0.526513		1128.22	29.726	147.446	0.905806
1128.95	9.592	105.051	0.391525		1129.11	17.528	124.862	0.523883		1129.2	29.706	147.44	0.903808
1129.93	9.572	105.04	0.388871		1130.09	17.508	124.862	0.522568		1130.3	29.686	147.424	0.90443
1130.92	9.554	105.051	0.387544		1131.07	17.488	124.862	0.521253		1131.28	29.664	147.424	0.90443
1131.9	9.534	105.051	0.386217		1132.06	17.468	124.862	0.519938		1132.26	29.646	147.44	0.903055
1132.99	9.51	105.051	0.385575		1133.05	17.448	124.862	0.518623		1133.25	29.624	147.424	0.901679
1133.98	9.492	105.04	0.382236		1134.03	17.428	124.857	0.515993		1134.23	29.604	147.429	0.901679
1134.96	9.472	105.051	0.381594		1135.01	17.41	124.862	0.514678		1135.22	29.588	147.429	0.900303
1135.95	9.452	105.051	0.380267		1136.01	17.388	124.862	0.513363		1136.21	29.566	147.429	0.900303
1136.93	9.432	105.051	0.377613		1137.1	17.366	124.868	0.512048		1137.3	29.542	147.44	0.898928
1137.91	9.412	105.04	0.376286		1138.09	17.346	124.862	0.509419		1138.28	29.528	147.446	0.897552
1138.9	9.394	105.051	0.373632		1139.08	17.326	124.868	0.508104		1139.27	29.506	147.44	0.897552
1139.99	9.37	105.04	0.372305		1140.06	17.31	124.868	0.506789		1140.25	29.484	147.429	0.896176
1140.98	9.352	105.051	0.370979		1141.04	17.288	124.862	0.50746		1141.23	29.466	147.424	0.894801
1141.96	9.332	105.04	0.368325		1142.03	17.27	124.862	0.504159		1142.22	29.444	147.429	0.894801
1142.95	9.312	105.051	0.366998		1143.01	17.248	124.862	0.503515		1143.2	29.428	147.44	0.893425
1143.93	9.292	105.051	0.364344		1144.11	17.226	124.868	0.5022		1144.3	29.406	147.429	0.892049
1144.92	9.274	105.051	0.363017		1145.09	17.208	124.862	0.500885		1145.28	29.384	147.429	0.892049
1145.9	9.254	105.04	0.360363		1146.08	17.188	124.862	0.499571		1146.26	29.364	147.429	0.890674
1147	9.23	105.051	0.359721		1147.06	17.168	124.862	0.496941		1147.25	29.344	147.446	0.889298
1147.98	9.212	105.051	0.358394		1148.04	17.148	124.862	0.495626		1148.24	29.326	147.424	0.889298
1148.96	9.192	105.051	0.357067		1149.03	17.128	124.862	0.494311		1149.22	29.306	147.429	0.887922
1149.95	9.172	105.051	0.355419		1150.01	17.106	124.862	0.492996		1150.2	29.286	147.424	0.886546
1150.93	9.152	105.051	0.351759		1151.11	17.086	124.868	0.492352		1151.3	29.264	147.429	0.885171
1151.91	9.134	105.051	0.350432		1152.09	17.068	124.862	0.489051		1152.28	29.244	147.429	0.885171
1152.9	9.114	105.04	0.348784		1153.07	17.046	124.862	0.489722		1153.27	29.226	147.424	0.883795
1154	9.09	105.051	0.345124		1154.06	17.03	124.862	0.488408		1154.25	29.204	147.424	0.882419
1154.98	9.072	105.051	0.343797		1155.04	17.008	124.862	0.485778		1155.23	29.186	147.429	0.882419
1155.96	9.052	105.051	0.342149		1156.03	16.99	124.862	0.482477		1156.22	29.166	147.429	0.881044
1156.95	9.032	105.04	0.340823		1157.01	16.968	124.862	0.483148		1157.21	29.146	147.429	0.879668
1157.94	9.012	105.04	0.338169		1158.11	16.948	124.868	0.480518		1158.29	29.124	147.424	0.878292
1158.92	8.992	105.057	0.335515		1159.09	16.93	124.862	0.479203		1159.28	29.104	147.429	0.878292
1159.9	8.972	105.051	0.3362		1160.07	16.908	124.868	0.477888		1160.27	29.084	147.429	0.876917
1160.9	8.954	105.051	0.333546		1161.06	16.886	124.862	0.476252		1161.25	29.064	147.429	0.875541
1161.99	8.932	105.04	0.330892		1162.05	16.868	124.862	0.473944		1162.24	29.046	147.429	0.874165
1162.98	8.912	105.04	0.328238		1163.03	16.848	124.862	0.473622		1163.22	29.026	147.429	0.875164
1163.96	8.892	105.051	0.326911		1164.01	16.828	124.862	0.472307		1164.21	29.006	147.424	0.87279
1164.95	8.872	105.057	0.325263		1165.11	16.806	124.862	0.469677		1165.29	28.984	147.429	0.872413
1165.93	8.852	105.051	0.321603		1166.09	16.786	124.862	0.468362		1166.28	28.964	147.429	0.870038
1166.92	8.832	105.04	0.319955		1167.07	16.766	124.862	0.467047		1167.26	28.944	147.429	0.871037
1167.9	8.814	105.04	0.317301		1168.06	16.75	124.862	0.463424		1168.25	28.924	147.429	0.868663
1169	8.792	105.051	0.314647		1169.05	16.728	124.868	0.463102		1169.23	28.906	147.424	0.867287
1169.98	8.772	105.04	0.311994		1170.03	16.71	124.857	0.461787		1170.22	28.886	147.429	0.865911
1170.96	8.752	105.051	0.30934		1171.01	16.69	124.862	0.460473		1171.21	28.866	147.44	0.864536
1171.95	8.732	105.051	0.308698		1172.1	16.666	124.878	0.457843		1172.29	28.846	147.429	0.865535
1172.94	8.712	105.051	0.306044		1173.09	16.646	124.862	0.456528		1173.28	28.824	147.429	0.864159
1173.92	8.694	105.051	0.30339		1174.07	16.626	124.862	0.453898		1174.26	28.804	147.429	0.861784
1174.9	8.674	105.051	0.301742		1175.06	16.608	124.862	0.454569		1175.25	28.784	147.429	0.860408
1175.99	8.652	105.04	0.299088		1176.04	16.588	124.857	0.453254		1176.23	28.766	147.429	0.859033
1176.98	8.632	105.04	0.296434		1177.03	16.57	124.868	0.450624		1177.22	28.746	147.429	0.860032
1177.96	8.612	105.051	0.29378		1178.01	16.548	124.862	0.44931		1178.2	28.726	147.44	0.857657
1178.95	8.592	105.051	0.291126		1179.1	16.526	124.868	0.44668		1179.29	28.704	147.429	0.856281
1179.93	8.574	105.051	0.290484		1180.09	16.508	124.857	0.445365		1180.28	28.684	147.429	0.855905
1180.92	8.554	105.051	0.28783		1181.07	16.486	124.862	0.442735		1181.27	28.664	147.429	0.854529
1181.9	8.534	105.04	0.28385		1182.06	16.47	124.862	0.442413		1182.25	28.644	147.429	0.852154
1182.99	8.512	105.051	0.281196		1183.04	16.448	124.868	0.440105		1183.23	28.626	147.424	0.853153
1183.98	8.492	105.04	0.278542		1184.03	16.43	124.862	0.438468		1184.22	28.606	147.429	0.850779
1184.96	8.472	105.051	0.2779		1185.01	16.41	124.868	0.437154		1185.21	28.586	147.429	0.850402
1185.95	8.452	105.051	0.273919		1186.11	16.386	124.862	0.434524		1186.2	28.566	147.44	0.849026
1186.93	8.432	105.051	0.272271		1187.09	16.366	124.862	0.435195		1187.21	28.546	147.429	0.847651
1187.92	8.414	105.051	0.268611		1188.07	16.346	124.862	0.431894		1188.3	28.524	147.429	0.846275
1188.9	8.392	105.04	0.265636		1189.06	16.328	124.862	0.429264		1189.28	28.504	147.429	0.846275
1190	8.372	105.04	0.262982		1190.05	16.308	124.862	0.429935		1190.27	28.486	147.429	0.844899
1190.98	8.352	105.051	0.26234		1191.03	16.29	124.868	0.427305		1191.25	28.466	147.429	0.843524
1191.96	8.332	105.051	0.256348		1192.01	16.268	124.862	0.425991		1192.23	28.446	147.429	0.842148
1192.95	8.312	105.051	0.255706		1193.1	16.246	124.862	0.423361		1193.22	28.426	147.429	0.840772
1193.93	8.292	105.04	0.253052		1194.09	16.226	124.857	0.422046		1194.21	28.406	147.429	0.839396
1194.91	8.272	105.051	0.250077		1195.08	16.206	124.862	0.419416		1195.3	28.384	147.424	0.838021
1195.9	8.254	105.051	0.247423		1196.06	16.188	124.862	0.420087		1196.28	28.364	147.429	0.836645
1197	8.232	105.04	0.243442		1197.04	16.168	124.862	0.417457		1197.26	28.346	147.429	0.835269
1197.98	8.212	105.051	0.240788		1198.03	16.15	124.862	0.416142		1198.25	28.326	147.44	0.835269
1198.96	8.192	105.04	0.236807		1199.01	16.128	124.862	0.413513		1199.23	28.306	147.429	0.833894
1199.95	8.172	105.04	0.234838		1200.11	16.106	124.862	0.412198		1200.22	28.286	147.429	0.832518
1200.93	8.152	105.051	0.232185		1201.09	16.088	124.862	0.409568		1201.21	28.268	147.418	0.831142
1201.92	8.134	105.051	0.231543		1202.07	16.066	124.862	0.409246		1202.3	28.244	147.429	0.829767
1202.9	8.114	105.04	0.227562		1203.06	16.048	124.862	0.406616		1203.28	28.224	147.429	0.828391
1204	8.092	105.04	0.224587		1204.05	16.028	124.868	0.405301		1204.27	28.206	147.429	0.829013
1204.98	8.072	105.051	0.2196		1205.03	16.01	124.862	0.402671		1205.25	28.186	147.429	0.82564
1205.96	8.052	105.051	0.217952		1206.01	15.988	124.862	0.400042		1206.23	28.166	147.424	0.824264
1206.95	8.032	105.051	0.213971		1207.11	15.966	124.862	0.398727		1207.22	28.146	147.429	0.824886
1207.93	8.014	105.04	0.212002		1208.09	15.946	124.862	0.398083		1208.21	28.126	147.429	0.824886
1208.91	7.994	105.04	0.208021		1209.07	15.926	124.862	0.396768		1209.3	28.104	147.429	0.823511
1209.9	7.974	105.04	0.206374		1210.06	15.908	124.862	0.394138		1210.28	28.084	147.44	0.822135
1210.99	7.952	105.04	0.201066		1211.04	15.888	124.862	0.392823		1211.26	28.066	147.429	0.818761
1211.98	7.932	105.04	0.197406		1212.03	15.87	124.862	0.390194		1212.25	28.046	147.429	0.817385
1212.96	7.912	105.051	0.194431		1213.01	15.848	124.862	0.387564		1213.23	28.026	147.429	0.818008
1213.95	7.892	105.04	0.192462		1214.01	15.828	124.862	0.387242		1214.22	28.006	147.424	0.816632
1214.94	7.872	105.04	0.186469		1215.11	15.806	124.868	0.384612		1215.21	27.986	147.429	0.815256
1215.91	7.852	105.04	0.182488		1216.09	15.786	124.862	0.381982		1216.21	27.966	147.44	0.813881
1216.9	7.834	105.051	0.180519		1217.07	15.766	124.868	0.380667		1217.3	27.944	147.429	0.812505
1217.99	7.812	105.051	0.175212		1218.06	15.748	124.868	0.380024		1218.28	27.926	147.429	0.811129
1218.98	7.792	105.051	0.172237		1219.04	15.728	124.862	0.378709		1219.27	27.906	147.418	0.809754
1219.96	7.772	105.051	0.168256		1220.03	15.708	124.862	0.376079		1220.25	27.886	147.44	0.808378
1220.95	7.752	105.051	0.166287		1221.01	15.688	124.862	0.373449		1221.23	27.866	147.424	0.807002
1221.94	7.732	105.04	0.162306		1222.11	15.666	124.868	0.371812		1222.22	27.846	147.429	0.805627
1222.92	7.712	105.04	0.156998		1223.09	15.646	124.868	0.369504		1223.2	27.828	147.429	0.804251
1223.9	7.692	105.051	0.155029		1224.07	15.626	124.868	0.367868		1224.3	27.804	147.44	0.802875
1225	7.672	105.051	0.149722		1225.06	15.608	124.862	0.366553		1225.28	27.786	147.44	0.8015
1225.98	7.652	105.051	0.145741		1226.05	15.588	124.862	0.363923		1226.27	27.766	147.429	0.800124
1226.96	7.632	105.051	0.141439		1227.03	15.568	124.868	0.361293		1227.25	27.746	147.429	0.798748
1227.95	7.612	105.051	0.136131		1228.01	15.548	124.862	0.358663		1228.24	27.726	147.424	0.797373
1228.93	7.592	105.04	0.132835		1229.11	15.526	124.862	0.359334		1229.22	27.708	147.446	0.795997
1229.91	7.572	105.04	0.127527		1230.09	15.506	124.862	0.356705		1230.2	27.686	147.429	0.794621
1230.9	7.554	105.051	0.123546		1231.07	15.486	124.862	0.354075		1231.29	27.664	147.418	0.793245
1231.99	7.532	105.04	0.117918		1232.06	15.468	124.868	0.35276		1232.28	27.646	147.44	0.79187
1232.98	7.512	105.04	0.114622		1233.05	15.448	124.862	0.352116		1233.27	27.626	147.424	0.790494
1233.96	7.492	105.04	0.109314		1234.03	15.428	124.862	0.349486		1234.25	27.606	147.429	0.789118
1234.95	7.472	105.051	0.102679		1235.01	15.408	124.868	0.346856		1235.23	27.586	147.407	0.787743
1235.94	7.452	105.04	0.0993835		1236.11	15.386	124.846	0.344227		1236.22	27.566	147.44	0.787366
1236.92	7.434	105.051	0.0937547		1237.09	15.366	124.878	0.342912		1237.21	27.548	147.429	0.78599
1237.9	7.412	105.04	0.0871199		1238.08	15.346	124.862	0.341275		1238.22	27.524	147.44	0.783616
1238.9	7.394	105.051	0.0838241		1239.06	15.328	124.862	0.337652		1239.2	27.508	147.429	0.783239
1239.9	7.374	105.051	0.0781953		1240.04	15.308	124.862	0.336015		1240.29	27.484	147.44	0.781863
1241	7.352	105.051	0.0722456		1241.03	15.286	124.857	0.3347		1241.28	27.466	147.429	0.780488
1241.98	7.332	105.051	0.0622717		1242.01	15.268	124.862	0.334057		1242.27	27.446	147.424	0.779112
1242.96	7.314	105.051	0.059661		1243.11	15.246	124.868	0.331427		1243.25	27.424	147.429	0.777736
1243.95	7.294	105.051	0.0516993		1244.09	15.226	124.868	0.328797		1244.24	27.406	147.424	0.776361
1244.94	7.272	105.04	0.0447435		1245.08	15.206	124.862	0.326167		1245.22	27.386	147.446	0.774985
1245.92	7.254	105.04	0.0387938		1246.06	15.188	124.857	0.323537		1246.21	27.366	147.44	0.773609
1246.9	7.234	105.04	0.0318381		1247.04	15.168	124.862	0.323215		1247.29	27.344	147.44	0.772233
1247.99	7.212	105.051	0.0245614		1248.03	15.148	124.862	0.320586		1248.28	27.326	147.424	0.770858
1248.98	7.192	105.057	0.0176056		1249.01	15.128	124.868	0.317956		1249.26	27.306	147.44	0.769482
1249.96	7.174	105.051	0.00731085		1250.11	15.106	124.862	0.315326		1250.25	27.284	147.424	0.768106
1250.95	7.152	105.04	0.000355103		1251.09	15.086	124.868	0.314682		1251.23	27.264	147.429	0.766731
1251.93	7.132	105.04	-0.00692157		1252.08	15.066	124.857	0.312052		1252.22	27.246	147.429	0.765355
1252.91	7.114	105.051	-0.0145192		1253.06	15.048	124.862	0.309423		1253.2	27.226	147.424	0.763979
1253.9	7.094	105.04	-0.0238079		1254.04	15.028	124.868	0.308779		1254.3	27.204	147.44	0.761228
1255	7.072	105.051	-0.0337385		1255.03	15.008	124.862	0.304163		1255.28	27.186	147.429	0.763226
1255.98	7.052	105.051	-0.0433482		1256.01	14.988	124.868	0.304834		1256.26	27.166	147.44	0.76185
1256.96	7.034	105.051	-0.0532788		1257.11	14.966	124.857	0.300889		1257.25	27.144	147.418	0.759099
1257.95	7.012	105.051	-0.0632094		1258.09	14.946	124.862	0.299253		1258.23	27.126	147.429	0.757723
1258.93	6.992	105.04	-0.074146		1259.08	14.926	124.868	0.297938		1259.22	27.104	147.429	0.756348
1259.92	6.972	105.04	-0.0867306		1260.06	14.908	124.862	0.295308		1260.21	27.088	147.44	0.754972
1260.9	6.956	105.04	-0.100321		1261.04	14.888	124.862	0.292678		1261.3	27.066	147.44	0.753596
1262	6.932	105.051	-0.114554		1262.03	14.868	124.862	0.292034		1262.28	27.044	147.429	0.75222
1262.98	6.912	105.051	-0.129107		1263.01	14.848	124.862	0.289405		1263.26	27.026	147.429	0.750845
1263.96	6.894	105.04	-0.148005		1264.11	14.826	124.868	0.286775		1264.25	27.004	147.424	0.749469
1264.95	6.874	105.035	-0.166219		1265.09	14.806	124.868	0.284145		1265.23	26.986	147.418	0.748093
1265.93	6.854	105.04	-0.184753		1266.08	14.786	124.862	0.281515		1266.22	26.966	147.429	0.746718
1266.92	6.834	105.051	-0.209601		1267.06	14.768	124.868	0.279878		1267.21	26.948	147.429	0.745342
1267.9	6.814	105.029	-0.234449		1268.04	14.748	124.868	0.277249		1268.3	26.924	147.44	0.742591
1269	6.792	105.018	-0.274857		1269.03	14.728	124.868	0.276605		1269.28	26.906	147.429	0.741215
1269.98	6.772	105.007	-0.327528		1270.01	14.708	124.862	0.273975		1270.27	26.884	147.451	0.739839
1270.96	6.754	104.066	-0.403035		1271.11	14.686	124.857	0.271345		1271.25	26.868	147.424	0.738464
1271.95	7.054	41.0751	-6.1421		1272.09	14.666	124.862	0.270701		1272.24	26.846	147.424	0.737088
					1273.08	14.646	124.868	0.266757		1273.22	26.826	147.429	0.73771
					1274.06	14.628	124.868	0.264127		1274.21	26.806	147.429	0.734337
					1275.04	14.608	124.862	0.261497		1275.3	26.786	147.44	0.734959
					1276.03	14.588	124.862	0.25986		1276.28	26.766	147.429	0.732208
					1277.01	14.568	124.862	0.25723		1277.27	26.746	147.44	0.730832
					1278.11	14.546	124.862	0.254601		1278.25	26.724	147.424	0.729456
					1279.09	14.526	124.862	0.253957		1279.23	26.708	147.424	0.72808
					1280.08	14.506	124.862	0.250012		1280.22	26.686	147.429	0.726705
					1281.06	14.488	124.862	0.247382		1281.21	26.666	147.429	0.725329
					1282.05	14.468	124.862	0.244753		1282.3	26.646	147.429	0.723953
					1283.03	14.448	124.862	0.242123		1283.28	26.626	147.429	0.721202
					1284.01	14.428	124.862	0.240486		1284.27	26.606	147.429	0.719826
					1285.11	14.406	124.862	0.236541		1285.25	26.584	147.429	0.71945
					1286.09	14.386	124.862	0.235898		1286.24	26.568	147.429	0.718074
					1287.08	14.366	124.862	0.233268		1287.22	26.548	147.424	0.716698
					1288.06	14.348	124.862	0.229323		1288.21	26.526	147.429	0.713947
					1289.05	14.328	124.862	0.227686		1289.3	26.504	147.429	0.712571
					1290.03	14.308	124.862	0.225056		1290.28	26.486	147.429	0.711196
					1291.01	14.288	124.862	0.221112		1291.27	26.466	147.424	0.70982
					1292.01	14.268	124.862	0.220468		1292.25	26.444	147.429	0.707068
					1293.11	14.246	124.862	0.217838		1293.23	26.424	147.429	0.705693
					1294.09	14.226	124.868	0.213893		1294.22	26.406	147.44	0.706315
					1295.07	14.206	124.862	0.21325		1295.2	26.388	147.429	0.702941
					1296.06	14.188	124.862	0.209305		1296.3	26.366	147.429	0.702188
					1297.05	14.168	124.862	0.207668		1297.28	26.346	147.424	0.700812
					1298.03	14.148	124.868	0.203723		1298.27	26.324	147.429	0.699437
					1299.01	14.128	124.868	0.201094		1299.25	26.304	147.44	0.696685
					1300.11	14.106	124.862	0.199135		1300.24	26.286	147.429	0.69531
					1301.09	14.086	124.868	0.196505		1301.22	26.266	147.446	0.693934
					1302.07	14.068	124.862	0.19256		1302.21	26.246	147.429	0.693557
					1303.06	14.048	124.868	0.190924		1303.22	26.226	147.429	0.690806
					1304.05	14.028	124.862	0.186979		1304.2	26.206	147.429	0.68943
					1305.03	14.008	124.862	0.18502		1305.3	26.184	147.429	0.686679
					1306.01	13.988	124.868	0.18239		1306.28	26.164	147.429	0.685303
					1307.11	13.966	124.862	0.178446		1307.27	26.146	147.429	0.683927
					1308.09	13.946	124.868	0.174501		1308.25	26.124	147.429	0.683174
					1309.07	13.928	124.868	0.173857		1309.24	26.104	147.429	0.681798
					1310.06	13.908	124.868	0.169913		1310.22	26.086	147.429	0.680423
					1311.05	13.888	124.862	0.166961		1311.2	26.066	147.44	0.677671
					1312.03	13.868	124.862	0.163016		1312.3	26.046	147.44	0.676296
					1313.01	13.848	124.857	0.160386		1313.28	26.024	147.429	0.67492
					1314.11	13.826	124.862	0.157113		1314.27	26.004	147.429	0.672169
					1315.09	13.806	124.868	0.153168		1315.25	25.984	147.424	0.670793
					1316.07	13.788	124.862	0.151531		1316.23	25.964	147.429	0.669041
					1317.06	13.768	124.868	0.147586		1317.22	25.946	147.429	0.667665
					1318.05	13.748	124.868	0.145628		1318.21	25.924	147.429	0.664913
					1319.03	13.728	124.878	0.141683		1319.3	25.906	147.44	0.663538
					1320.01	13.708	124.868	0.138731		1320.28	25.884	147.44	0.660786
					1321.11	13.686	124.862	0.133472		1321.26	25.866	147.429	0.661409
					1322.09	13.666	124.868	0.131513		1322.25	25.844	147.429	0.660033
					1323.07	13.648	124.857	0.129555		1323.23	25.826	147.418	0.657282
					1324.06	13.628	124.862	0.124295		1324.22	25.806	147.429	0.657904
					1325.05	13.608	124.862	0.12035		1325.2	25.784	147.424	0.653155
					1326.03	13.588	124.862	0.116084		1326.29	25.766	147.424	0.652401
					1327.01	13.568	124.862	0.112139		1327.28	25.744	147.429	0.651026
					1328.11	13.546	124.862	0.108865		1328.27	25.724	147.429	0.648274
					1329.09	13.526	124.868	0.103606		1329.25	25.706	147.429	0.646899
					1330.07	13.508	124.862	0.0993391		1330.23	25.686	147.44	0.645146
					1331.06	13.488	124.862	0.0973804		1331.22	25.666	147.429	0.642395
					1332.05	13.468	124.862	0.0921208		1332.2	25.648	147.424	0.643017
					1333.03	13.448	124.862	0.0888472		1333.3	25.626	147.429	0.640266
					1334.01	13.428	124.868	0.0845806		1334.28	25.604	147.429	0.637514
					1335.11	13.406	124.862	0.0780061		1335.27	25.586	147.424	0.636139
					1336.09	13.386	124.862	0.0747325		1336.25	25.564	147.44	0.634386
					1337.07	13.368	124.868	0.0704659		1337.24	25.546	147.429	0.631635
					1338.06	13.348	124.862	0.0638914		1338.22	25.526	147.429	0.630259
					1339.05	13.328	124.862	0.0616109		1339.2	25.504	147.446	0.629506
					1340.03	13.308	124.868	0.0537214		1340.3	25.484	147.424	0.626754
					1341.01	13.288	124.868	0.0484618		1341.28	25.466	147.429	0.625379
					1342.11	13.266	124.862	0.0445445		1342.27	25.444	147.429	0.624625
					1343.09	13.246	124.857	0.038963		1343.25	25.424	147.429	0.621874
					1344.07	13.228	124.862	0.0323885		1344.23	25.406	147.44	0.619123
					1345.06	13.208	124.868	0.0264851		1345.22	25.386	147.44	0.617747
					1346.04	13.188	124.862	0.0195887		1346.21	25.366	147.424	0.615995
					1347.03	13.168	124.857	0.0136853		1347.3	25.344	147.44	0.613243
					1348.01	13.15	124.868	0.00778195		1348.28	25.324	147.44	0.610492
					1349.11	13.126	124.862	-0.00174428		1349.27	25.304	147.44	0.609739
					1350.09	13.106	124.857	-0.00896256		1350.25	25.284	147.429	0.606987
					1351.07	13.088	124.862	-0.0171739		1351.23	25.266	147.429	0.605611
					1352.06	13.068	124.862	-0.0257071		1352.22	25.246	147.429	0.603859
					1353.05	13.048	124.862	-0.0332472		1353.2	25.226	147.429	0.601108
					1354.03	13.028	124.857	-0.0417804		1354.3	25.206	147.429	0.598356
					1355.01	13.008	124.857	-0.0513066		1355.28	25.184	147.418	0.597603
					1356.11	12.986	124.862	-0.0637846		1356.26	25.164	147.44	0.594852
					1357.09	12.966	124.862	-0.0739545		1357.25	25.144	147.424	0.5921
					1358.07	12.948	124.862	-0.0851175		1358.23	25.126	147.424	0.591724
					1359.06	12.928	124.862	-0.0979173		1359.22	25.106	147.44	0.588972
					1360.05	12.908	124.862	-0.110717		1360.2	25.086	147.429	0.586221
					1361.03	12.888	124.862	-0.12451		1361.29	25.064	147.44	0.583469
					1362.01	12.87	124.868	-0.139296		1362.28	25.046	147.424	0.582716
					1363.11	12.846	124.862	-0.155369		1363.27	25.024	147.429	0.579965
					1364.09	12.826	124.862	-0.172114		1364.25	25.004	147.44	0.579211
					1365.07	12.808	124.862	-0.189851		1365.24	24.986	147.424	0.57646
					1366.06	12.788	124.857	-0.208232		1366.22	24.966	147.44	0.573709
					1367.04	12.768	124.862	-0.230558		1367.21	24.946	147.424	0.570957
					1368.03	12.748	124.862	-0.254199		1368.22	24.926	147.446	0.569205
					1369.01	12.728	124.862	-0.280792		1369.2	24.906	147.418	0.566453
					1370.01	12.71	124.846	-0.312644		1370.3	24.884	147.429	0.5657
					1371.01	12.688	124.862	-0.348441		1371.28	24.864	147.429	0.562949
					1372.1	12.668	124.84	-0.398031		1372.27	24.846	147.44	0.560197
					1373.09	12.648	124.824	-0.455161		1373.25	24.826	147.429	0.557446
					1374.08	12.628	124.726	-0.568805		1374.23	24.806	147.44	0.555694
					1375.06	12.886	70.2136	-4.29836		1375.22	24.786	147.418	0.552942
										1376.21	24.768	147.429	0.550191
										1377.3	24.746	147.429	0.549437
										1378.28	24.724	147.44	0.546686
										1379.26	24.706	147.424	0.543935
										1380.25	24.686	147.446	0.541183
										1381.24	24.666	147.424	0.54043
										1382.22	24.646	147.429	0.537679
										1383.21	24.628	147.418	0.534927
										1384.3	24.604	147.424	0.533175
										1385.28	24.584	147.44	0.529048
										1386.27	24.566	147.424	0.527672
										1387.25	24.546	147.44	0.525543
										1388.23	24.526	147.424	0.522792
										1389.22	24.506	147.446	0.52004
										1390.2	24.488	147.424	0.518288
										1391.3	24.464	147.44	0.515537
										1392.28	24.444	147.424	0.51141
										1393.26	24.426	147.44	0.510656
										1394.25	24.406	147.424	0.507905
										1395.24	24.386	147.429	0.505153
										1396.22	24.366	147.429	0.503024
										1397.21	24.348	147.429	0.500273
										1398.3	24.324	147.424	0.498521
										1399.28	24.304	147.429	0.494394
										1400.26	24.286	147.44	0.491642
										1401.25	24.266	147.429	0.490889
										1402.23	24.246	147.424	0.486762
										1403.22	24.226	147.424	0.48401
										1404.21	24.208	147.424	0.482258
										1405.3	24.186	147.424	0.478131
										1406.28	24.164	147.44	0.477378
										1407.27	24.146	147.44	0.474626
										1408.25	24.126	147.424	0.470499
										1409.24	24.106	147.424	0.467371
										1410.22	24.086	147.429	0.46462
										1411.2	24.068	147.429	0.463866
										1412.29	24.044	147.429	0.459739
										1413.28	24.024	147.429	0.455612
										1414.27	24.006	147.446	0.454859
										1415.25	23.986	147.418	0.450732
										1416.23	23.966	147.429	0.446605
										1417.22	23.946	147.44	0.444852
										1418.21	23.926	147.429	0.440725
										1419.3	23.904	147.424	0.438596
										1420.28	23.884	147.429	0.434469
										1421.26	23.866	147.44	0.431341
										1422.25	23.846	147.429	0.42859
										1423.23	23.826	147.446	0.424463
										1424.22	23.806	147.424	0.422334
										1425.2	23.788	147.44	0.420205
										1426.2	23.768	147.424	0.416078
										1427.29	23.746	147.429	0.412949
										1428.28	23.726	147.44	0.41082
										1429.27	23.706	147.418	0.405318
										1430.25	23.686	147.429	0.401191
										1431.23	23.666	147.44	0.398063
										1432.22	23.646	147.424	0.393936
										1433.22	23.626	147.44	0.390431
										1434.21	23.608	147.429	0.387303
										1435.29	23.586	147.429	0.3818
										1436.28	23.566	147.424	0.378295
										1437.27	23.546	147.446	0.376166
										1438.25	23.526	147.418	0.370663
										1439.23	23.506	147.44	0.367535
										1440.22	23.488	147.418	0.362033
										1441.21	23.466	147.429	0.357152
										1442.3	23.446	147.44	0.352648
										1443.28	23.426	147.429	0.347768
										1444.27	23.406	147.424	0.344263
										1445.25	23.386	147.44	0.337385
										1446.24	23.368	147.429	0.331505
										1447.22	23.346	147.429	0.326625
										1448.2	23.328	147.44	0.321122
										1449.3	23.306	147.424	0.315243
										1450.28	23.286	147.44	0.310362
										1451.27	23.266	147.424	0.304483
										1452.25	23.246	147.429	0.299603
										1453.24	23.228	147.44	0.294722
										1454.22	23.206	147.418	0.287467
										1455.21	23.188	147.429	0.281211
										1456.3	23.166	147.424	0.273956
										1457.28	23.146	147.429	0.2677
										1458.27	23.126	147.429	0.260068
										1459.25	23.106	147.424	0.250061
										1460.23	23.086	147.44	0.243805
										1461.22	23.068	147.429	0.235174
										1462.2	23.048	147.429	0.227543
										1463.3	23.026	147.424	0.218158
										1464.28	23.006	147.424	0.209151
										1465.27	22.986	147.424	0.198391
										1466.25	22.966	147.418	0.18488
										1467.23	22.948	147.418	0.17412
										1468.22	22.926	147.429	0.15961
										1469.2	22.908	147.429	0.143969
										1470.3	22.886	147.429	-0.115421
										1471.28	22.866	147.429	-0.29794
										1472.27	22.846	147.429	-0.744962
										1473.25	22.826	147.429	-0.828624
										1474.23	22.996	100.201	-2.94483
										1475.22	22.632	84.8951	-4.04788

## Sheet: stress-strain_0.05
Time/s	σ3/MPa	σ1/MPa	εV		Time/s	σ3/MPa	σ1/MPa	εV		Time/s	σ3/MPa	σ1/MPa	εV
0	14.998	15.0002	0		0	20	20.0119	0		0	30	30.0275	0
0.979	15	15.0113	0.00201005		0.982	20	20.0445	0		0.985	30	30.0439	0
1.968	15	15.061	0.00201005		1.969	20	20.1261	0.00198807		1.971	30	30.1422	0.00199601
2.951	15	15.2988	0.00301508		3.016	20	20.3001	0.00497018		3.067	30	30.2623	0.00199601
3.938	15	15.4647	0.00603015		4	20	20.436	0.00564225		4.049	30	30.3661	0.00299401
5.026	15	15.531	0.00603015		4.98	20	20.523	0.00663629		5.034	30	30.4425	0.00499002
5.963	15	15.5863	0.00603015		5.969	20	20.61	0.00663629		6.017	30	30.5845	0.00598802
6.969	15	15.7079	0.00873967		6.948	20	20.7025	0.00862436		7.006	30	30.6937	0.00798403
7.951	15	15.824	0.00974469		8.045	20	20.833	0.0096184		8.018	30	30.8029	0.00861905
8.932	15	15.9457	0.0127598		9.026	20	20.9526	0.0135945		9.03	30	30.9122	0.00961706
9.932	15	16.0784	0.0167799		10.012	20	21.056	0.0122785		10	30	31.0159	0.0116131
11.093	15	16.2055	0.0177849		10.995	20	21.1647	0.0132726		10.989	30	31.1251	0.0126111
12.073	15	16.2995	0.0184844		11.98	20	21.2735	0.0152606		11.97	30	31.2398	0.0146071
13.062	15	16.4046	0.0214994		12.97	20	21.3768	0.0162547		13.068	30	31.3545	0.0152421
14.046	15	16.5041	0.0225045		13.951	20	21.4856	0.0182428		14.046	29.998	31.4418	0.0162401
15.026	15	16.6147	0.0245145		15.043	20	21.6052	0.0202308		15.031	29.998	31.5729	0.0192341
16.012	15	16.7308	0.0275296		16.031	20	21.714	0.0212249		16.02	30.002	31.6766	0.0205951
17	15	16.8414	0.0282291		17.017	20	21.8118	0.0218969		17	30	31.7804	0.0235891
18.094	15	16.963	0.0292341		17.996	20	21.926	0.022891		17.989	29.998	31.8896	0.0222281
19.075	15	17.0736	0.0332542		18.981	20	22.0348	0.024879		18.969	30	31.9988	0.0242241
20.063	15	17.1842	0.0342592		19.969	20	22.1381	0.0258731		20.062	30	32.1189	0.0272181
21.042	15	17.2892	0.0349587		20.948	20	22.2469	0.0278612		21.049	30	32.2227	0.0272181
22.026	15	17.3998	0.0379738		22.042	20	22.3611	0.0298492		22.031	30	32.3319	0.0278532
23.011	15	17.5104	0.0389788		23.03	20	22.4698	0.0295273		23.018	30	32.4411	0.0288512
23.997	15	17.6154	0.0429989		24.017	20	22.5786	0.0315153		24	30	32.5503	0.0328432
25.088	15	17.7426	0.0416883		25.001	19.998	22.671	0.0325094		24.985	30	32.6541	0.0328432
26.074	15	17.8477	0.0447034		25.98	20	22.7907	0.0344974		25.97	30	32.7633	0.0324802
27.061	15	17.9582	0.0457084		26.968	20	22.9049	0.0364855		27.067	30	32.8779	0.0354742
28.042	15	18.0688	0.0484179		27.954	20	23.0136	0.0394676		28.046	30	32.9926	0.0374702
29.028	15	18.1739	0.0494229		29.044	20	23.1278	0.0391457		29.031	30	33.0909	0.0384682
30.013	15	18.2845	0.051433		30.031	20	23.2312	0.0411337		30.02	30	33.2001	0.0371072
31	15	18.3895	0.052438		31.016	20	23.3399	0.0421278		31.005	30	33.3148	0.0410992
32.094	15	18.5167	0.0541425		32.001	20	23.4432	0.0441158		31.989	30	33.4131	0.0420973
33.074	15	18.6162	0.0581626		32.98	20	23.552	0.0461039		32.969	30	33.5278	0.0440933
34.06	15	18.7323	0.0611777		33.969	20	23.6553	0.0457819		34.062	30	33.6479	0.0437303
35.047	15	18.8429	0.0621827		34.954	20	23.7641	0.04777		35.046	30	33.7516	0.0437303
36.026	15	18.9424	0.0628822		36.043	20	23.8892	0.0487641		36.031	30	33.8608	0.0477223
37.012	15	19.0585	0.0648922		37.03	20	23.9925	0.0507521		37.021	30	33.9755	0.0473593
37.999	14.998	19.1525	0.0658973		38.017	20	24.1012	0.0527402		38.004	30	34.0738	0.0493553
39.093	15	19.2852	0.0696118		38.995	20	24.21	0.0557223		38.989	30	34.183	0.0503533
40.073	15	19.3958	0.0706168		39.982	20	24.3133	0.0544063		39.968	30	34.2868	0.0523493
41.06	15	19.5119	0.0726269		40.969	20	24.4221	0.0554003		41.063	30	34.4124	0.0529843
42.047	15	19.6114	0.0746369		41.948	20	24.5308	0.0593765		42.046	30	34.5161	0.0539824
43.026	15	19.7165	0.0763414		43.045	20	24.6505	0.0593765		43.033	30	34.6253	0.0559784
44.011	15	19.8271	0.0773464		44.026	20	24.7484	0.0603705		44.016	30	34.7345	0.0556154
44.998	15	19.9376	0.0813665		45.014	20	24.8626	0.0610426		45.005	30	34.8437	0.0586094
46.094	15	20.0593	0.083071		45.995	20	24.9713	0.0620366		45.985	30	34.9475	0.0606054
47.073	15	20.1699	0.083071		46.981	20	25.0801	0.0640247		46.97	30	35.0567	0.0626014
48.058	15	20.2804	0.0860861		47.969	20	25.1834	0.0650187		48.063	30	35.1768	0.0622384
49.047	15	20.3855	0.0880962		48.948	20	25.2922	0.0689949		49.049	30	35.286	0.0642344
50.026	15	20.4961	0.0877906		50.045	20	25.4064	0.0686729		50.031	30	35.3898	0.0652324
51.011	15	20.6011	0.0908057		51.026	20	25.5151	0.070661		51.021	30	35.499	0.0658674
51.999	15	20.7117	0.0928157		52.016	20	25.6293	0.070661		52	30	35.6082	0.0678635
53.088	15	20.8333	0.0945202		52.995	20	25.7272	0.0736431		52.985	30	35.712	0.0688615
54.075	15	20.9439	0.0965303		53.98	20	25.836	0.0756312		53.97	30	35.8212	0.0694965
55.06	15	21.0545	0.0975353		54.969	20	25.9502	0.0753092		55.063	30	35.9359	0.0724905
56.046	15	21.1595	0.0992398		55.95	20	26.048	0.0772973		56.047	30	36.0505	0.0734885
57.028	15	21.2701	0.10125		57.043	20	26.1677	0.0782913		57.033	30	36.1597	0.0734885
58.011	15	21.3807	0.10326		58.028	20	26.2764	0.0802794		58.018	30	36.2635	0.0761195
58.997	15	21.4858	0.104265		59.016	20	26.3852	0.0812734		59.005	30	36.3727	0.0771175
60.093	15	21.6129	0.105969		60.001	20	26.4885	0.0819455		59.985	30	36.4819	0.0791135
61.074	15	21.7124	0.107979		60.981	20	26.5973	0.0839336		60.969	30	36.5747	0.0787506
62.06	15	21.8286	0.110995		61.97	20	26.706	0.0849276		62.068	30	36.7003	0.0807466
63.042	15	21.9391	0.109684		62.948	20	26.8094	0.0869157		63.046	30	36.8095	0.0827426
64.026	15	22.0442	0.114709		64.042	20	26.9344	0.0879097		64.031	30	36.9133	0.0823796
65.012	15	22.1548	0.115714		65.031	20	27.0432	0.0905699		65.021	30	37.017	0.0843756
65.998	15	22.2653	0.114404		66.012	20	27.1465	0.0905699		66.004	30	37.1317	0.0873696
67.093	15	22.3815	0.119429		66.996	20	27.2553	0.0915639		66.989	30	37.2464	0.0870066
68.073	15	22.4865	0.119429		68.042	20	27.364	0.093552		67.969	30	37.3556	0.0890026
69.062	15	22.5971	0.122444		69.031	20	27.4728	0.094546		69.067	30	37.4703	0.0909986
70.042	15	22.7077	0.123143		70.012	20	27.5761	0.0952181		70.048	30	37.574	0.0906356
71.026	15	22.8127	0.124148		71	20	27.6849	0.0982002		71.034	30	37.6832	0.0926317
72.011	15	22.9233	0.126158		71.98	20	27.7936	0.0982002		72.02	30	37.7924	0.0936297
72.998	15	23.0394	0.129873		72.97	20	27.897	0.100188		73	30	37.9017	0.0956257
74.088	15	23.1555	0.129873		73.954	20	28.0057	0.101182		73.989	30	38.0054	0.0962607
75.074	14.998	23.2661	0.132888		75.043	20	28.1308	0.102848		74.968	30	38.1146	0.0972587
76.06	15	23.3712	0.133587		76.026	20	28.2341	0.104836		76.063	30	38.2347	0.0978937
77.042	15	23.4817	0.136602		77.011	20	28.3429	0.106825		77.048	30	38.344	0.0988917
78.026	15	23.5868	0.136602		78.001	20	28.4516	0.107819		78.033	30	38.4477	0.100888
79.012	15	23.6974	0.139618		78.981	20	28.555	0.109807		79.016	30	38.5569	0.102884
80	15	23.8079	0.140317		79.967	20	28.6637	0.108491		80	30	38.6661	0.104517
81.093	15	23.9296	0.141322		80.948	20	28.767	0.111473		80.989	30	38.7699	0.105515
82.073	14.998	24.0402	0.144337		82.042	20	28.8921	0.113461		81.969	30	38.8791	0.107511
83.059	14.998	24.1507	0.145037		83.026	20	28.9954	0.114455		83.062	30	38.9992	0.107148
84.042	15	24.2558	0.146042		84.012	20	29.1042	0.114455		84.046	30	39.1084	0.109144
85.026	15	24.3664	0.150062		85.001	20	29.213	0.116121		85.031	30	39.2176	0.11114
86.01	15	24.477	0.149756		85.982	20	29.3163	0.118109		86.02	30	39.3214	0.110777
86.998	15	24.582	0.151766		86.964	20	29.425	0.119103		87.005	30	39.4197	0.112773
88.093	15	24.7092	0.152771		87.954	20	29.5338	0.121091		87.985	30	39.5398	0.113771
89.073	15	24.8142	0.156791		89.045	20	29.6534	0.121763		88.97	30	39.6436	0.114406
90.06	15	24.9248	0.156486		90.031	20	29.7622	0.122757		90.068	30	39.7582	0.116402
91.047	15	25.0354	0.158496		91.016	20	29.8655	0.124745		91.049	30	39.862	0.1174
92.026	15	25.1404	0.161511		91.995	20	29.9743	0.125739		92.031	30	39.9767	0.118035
93.012	15	25.251	0.161205		92.98	20	30.0722	0.126411		93.02	30	40.0804	0.119033
93.995	15	25.3561	0.163215		93.969	20	30.1864	0.1284		94.004	30	40.1896	0.121029
95.088	15	25.4777	0.16623		94.948	20	30.2951	0.129394		94.985	30	40.3043	0.122662
96.074	15	25.5828	0.16824		96.045	20	30.4093	0.132376		95.969	30	40.4026	0.124658
97.062	15	25.6933	0.167935		97.027	20	30.5181	0.132376		97.063	30	40.5282	0.125656
98.042	15	25.7984	0.171955		98.017	20	30.6323	0.133048		98.047	30	40.6319	0.126291
99.026	15	25.909	0.170644		98.996	20	30.7302	0.134042		99.031	30	40.7411	0.127289
100.012	15	26.0196	0.17366		99.98	20	30.8389	0.13603		100.02	30	40.8449	0.129285
100.998	15	26.1357	0.174665		100.969	20.002	30.9422	0.138018		101	30	40.9596	0.12992
101.995	15	26.2462	0.17768		101.953	20.002	31.051	0.137696		101.985	30	41.0524	0.130918
103.088	15	26.3623	0.178379		103.045	20	31.1761	0.139684		102.969	30	41.1671	0.132914
104.074	15	26.4729	0.180389		104.031	19.998	31.2794	0.142666		104.068	30	41.2926	0.132551
105.057	15	26.578	0.181394		104.953	19.998	31.3827	0.144654		105.046	30	41.4019	0.134547
106.042	15	26.6886	0.182094		106.043	20	31.4969	0.144332		106.033	30	41.5056	0.135545
107.026	15	26.7991	0.183099		107.03	20	31.6057	0.14632		107.015	30	41.6148	0.13618
108.01	15	26.9042	0.187119		108.012	20	31.709	0.147314		108.004	30	41.7186	0.138176
108.995	15	27.0148	0.186813		108.995	20	31.8178	0.147314		108.985	30	41.8278	0.139174
110.089	15	27.1364	0.188823		109.981	20	31.932	0.150296		109.968	30	41.937	0.139809
111.073	15	27.247	0.191838		110.97	20	32.0407	0.150969		111.068	30	42.0571	0.140807
112.058	15	27.352	0.192538		111.954	20	32.144	0.152957		112.048	30	42.1663	0.142803
113.042	15	27.4626	0.193543		112.98	20	32.2528	0.153951		113.034	30	42.2701	0.144799
114.026	15	27.5732	0.196558		113.964	20	32.3616	0.155939		114.02	30	42.3793	0.146432
115.012	15	27.6838	0.198568		114.995	20	32.4703	0.155617		115	30	42.4885	0.14743
116	15	27.7888	0.200272		115.982	20	32.5737	0.157605		115.984	30	42.5923	0.149426
117.093	15	27.9105	0.202282		116.97	20	32.6824	0.159593		116.969	30	42.7015	0.148065
118.075	15	28.0211	0.203288		117.953	20	32.7912	0.160587		118.063	30	42.8271	0.151059
119.058	15	28.1316	0.203987		119.044	20	32.9162	0.161259		119.049	30	42.9254	0.151694
120.046	15	28.2367	0.204992		120.031	20	33.025	0.162253		120.031	30	43.04	0.152692
121.026	15	28.3528	0.207002		121.016	20	33.1283	0.165235		121.02	30	43.1383	0.154688
122.011	15	28.4523	0.207702		121.998	20	33.2371	0.165235		122	30	43.2475	0.154325
122.995	15	28.5629	0.210717		122.982	20	33.3404	0.167895		122.985	30	43.3622	0.156321
124.088	15	28.6901	0.211722		123.97	20	33.4492	0.167895		123.969	30	43.4605	0.158317
125.076	15	28.7896	0.212421		124.948	20	33.5579	0.168889		125.068	30	43.5861	0.157954
126.062	15	28.9057	0.215436		126.043	20	33.6776	0.171871		126.049	30	43.6898	0.15995
127.042	15	29.0163	0.215436		127.03	20	33.7755	0.171871		127.031	30	43.799	0.160948
128.026	15	29.1158	0.217446		128.012	20	33.8896	0.172544		128.018	30	43.9083	0.161583
129.011	15	29.2319	0.217141		128.996	20	33.9984	0.175526		129.004	30	44.012	0.163579
129.999	15	29.3425	0.220156		129.98	20	34.1072	0.175526		129.985	30	44.1212	0.164577
131.088	15	29.4586	0.224176		130.968	20	34.2105	0.178508		130.969	30	44.225	0.165212
132.073	15	29.5692	0.222865		131.954	20	34.3193	0.177192		132.063	30	44.3506	0.16621
133.059	15	29.6742	0.22588		133.045	20	34.4334	0.181168		133.049	30	44.4598	0.168206
134.046	15	29.7848	0.226885		134.03	20	34.5422	0.182162		134.031	30	44.5635	0.167843
135.026	15	29.8954	0.227585		135.012	20	34.6455	0.18415		135.017	30	44.6673	0.169839
136.012	15	30.0004	0.22859		135.996	20	34.7543	0.183828		136.005	30	44.7656	0.171835
136.998	15	30.111	0.2306		136.98	20	34.8685	0.185816		136.989	30	44.8911	0.172833
138.093	15	30.2327	0.232304		137.966	20	34.9664	0.185816		137.969	30	44.9949	0.173468
139.074	15	30.3432	0.232304		138.953	20	35.0751	0.18681		139.067	30	45.115	0.174466
140.059	15	30.4538	0.235319		140.043	20	35.1948	0.187482		140.046	30	45.2242	0.175101
141.042	15	30.5589	0.236019		141.03	20	35.3035	0.18947		141.031	30	45.328	0.178095
142.028	14.998	30.6695	0.238029		142.016	20	35.4123	0.190464		142.015	30	45.4372	0.180091
143.011	14.998	30.7745	0.239034		142.996	20	35.5156	0.192452		143.005	30	45.5519	0.17873
143.997	15	30.8851	0.239733		143.982	20	35.6244	0.19213		143.989	30	45.6556	0.181724
145.094	15	31.0123	0.242749		144.967	20	35.7331	0.194118		144.97	30	45.7594	0.181724
146.073	15	31.1173	0.243754		145.948	20	35.8365	0.196107		146.067	30	45.885	0.183357
147.063	15	31.2279	0.244453		147.045	20	35.9615	0.197101		147.047	30	45.9833	0.183357
148.044	15	31.3385	0.246463		148.027	20	36.0649	0.197773		148.031	30	46.0979	0.186351
149.026	15	31.4435	0.247468		149.012	20	36.1736	0.198767		149.02	30	46.1962	0.186986
150.011	15	31.5541	0.250483		150	20	36.2824	0.200755		150.004	30	46.3109	0.187984
150.999	15	31.6591	0.251183		150.98	20	36.3857	0.201749		150.984	30	46.4092	0.187984
152.094	15	31.7863	0.253193		151.969	20	36.4945	0.202421		151.969	30	46.5184	0.190616
153.073	15	31.8858	0.252887		152.953	20	36.6032	0.204409		153.068	30	46.644	0.191614
154.062	15	32.0019	0.254897		154.045	20	36.7228	0.205403		154.049	30	46.7477	0.19361
155.042	15	32.1125	0.257912		155.03	20	36.8207	0.207391		155.031	30	46.8569	0.193247
156.026	15	32.2176	0.257912		156.012	20	36.9404	0.207069		156.02	30	46.9662	0.195243
157.011	15	32.3282	0.259617		156.995	20	37.0437	0.209057		157	30	47.0699	0.196241
157.998	15	32.4387	0.261627		157.98	20	37.1525	0.211045		157.984	30	47.1791	0.196876
159.088	15	32.5548	0.262632		158.97	20	37.2558	0.212039		158.969	30	47.2829	0.198872
160.073	15	32.6654	0.263331		159.954	20	37.3645	0.212711		160.062	30	47.4085	0.19987
161.06	15	32.7705	0.264336		161.045	20	37.4787	0.212711		161.049	30	47.5177	0.200505
162.044	15	32.8811	0.266346		162.031	20	37.5875	0.213705		162.033	30	47.6214	0.201503
163.026	15	32.9972	0.268051		163.012	20	37.6908	0.215693		163.019	30	47.7306	0.203499
164.012	15	33.0967	0.268051		164.001	20	37.7996	0.21736		164	30	47.8344	0.204134
164.996	15	33.2128	0.271066		164.98	20	37.9138	0.219348		164.984	30	47.9436	0.205132
166.093	15	33.3289	0.271765		165.969	20	38.0225	0.220342		165.969	30	48.0473	0.207128
167.073	15	33.4395	0.273775		166.948	20	38.1259	0.22233		167.062	30	48.1784	0.206765
168.058	15	33.5445	0.276791		168.045	20	38.2455	0.222008		168.046	30	48.2821	0.208761
169.042	15	33.6551	0.276485		169.031	20	38.3488	0.223996		169.031	30	48.3859	0.210757
170.028	15	33.7657	0.276485		170.016	20	38.4576	0.223996		170.016	30	48.4951	0.210394
171.012	15	33.8708	0.2795		170.996	20	38.5609	0.225984		171.005	30	48.5989	0.21239
171.998	15	33.9813	0.2802		171.98	20	38.6697	0.225662		171.989	30	48.7081	0.213388
173.093	15	34.103	0.28221		172.97	20	38.7784	0.22765		172.97	30	48.8173	0.214023
174.074	15	34.2136	0.283215		173.953	20	38.8817	0.228644		174.062	30	48.932	0.215021
175.059	15	34.3186	0.283914		175.044	20	39.0068	0.229316		175.048	30	49.0412	0.217017
176.042	15	34.4292	0.284919		176.026	20	39.1101	0.231304		176.031	30	49.1449	0.217652
177.028	15	34.5398	0.288939		177.011	20	39.2189	0.232298		177.015	30	49.2487	0.217652
178.011	15	34.6503	0.287629		178	20	39.3277	0.234286		178	30	49.3579	0.220646
178.996	15	34.7554	0.290644		178.98	20	39.431	0.23297		178.989	30	49.478	0.220283
179.999	15	34.866	0.290644		179.969	20	39.5397	0.235952		179.969	30	49.5818	0.222279
181.093	15	34.9821	0.293659		180.948	20	39.6485	0.236946		181.063	30	49.7019	0.224275
182.073	15	35.0982	0.293353		182.042	20	39.7681	0.236946		182.048	30	49.8056	0.223912
183.058	15	35.2088	0.295363		183.026	20	39.866	0.239607		183.031	30	49.9149	0.223912
184.045	15	35.3138	0.297373		184.012	20	39.9857	0.239607		184.021	30	50.0241	0.225545
185.026	15	35.4244	0.297068		185	20	40.089	0.240601		185.005	30	50.1278	0.227541
186.012	15	35.535	0.300083		185.98	20	40.1977	0.242589		185.989	30	50.237	0.227541
187	15	35.6456	0.302093		186.965	20	40.3011	0.244255		186.97	30	50.3408	0.228539
188.094	15	35.7672	0.302792		187.95	20	40.4098	0.244255		188.062	30	50.4664	0.229174
189.073	15	35.8778	0.303797		189.042	20	40.524	0.246243		189.046	30	50.5701	0.23117
190.059	15	35.9773	0.305807		190.03	20	40.6382	0.247237		190.031	30	50.6793	0.232803
191.042	15	36.0824	0.305502		191.012	20	40.7361	0.247909		191.02	30	50.7885	0.233801
192.026	15	36.204	0.307512		191.997	20	40.8449	0.248903		192.004	30	50.8978	0.235797
193.012	15	36.309	0.309522		192.98	20	40.9591	0.250891		192.989	30	51.0015	0.234436
193.996	15	36.4196	0.309216		193.965	20	41.0569	0.251885		193.968	30	51.1107	0.236432
195.089	15	36.5357	0.312232		194.948	20	41.1711	0.252557		195.067	30	51.2308	0.239426
196.075	15	36.6463	0.312232		196.044	20	41.2853	0.254545		196.049	30	51.3401	0.238065
197.058	15	36.7514	0.313936		197.031	20	41.3941	0.254545		197.031	30	51.4438	0.239063
198.042	15.002	36.862	0.315946		198.017	20	41.5029	0.254223		198.021	30	51.553	0.241059
199.026	15.002	36.9725	0.317956		198.996	20	41.6062	0.256211		199	30	51.6622	0.240696
200.012	15	37.0776	0.319661		199.98	20	41.7149	0.259194		199.989	30	51.766	0.242692
201	15	37.1882	0.319661		200.964	20	41.8237	0.259194		200.968	30	51.8752	0.244688
202.088	14.998	37.3098	0.320666		201.953	20	41.927	0.259866		202.068	30	51.9899	0.244325
203.075	14.998	37.4204	0.321365		203.042	20	42.0521	0.262848		203.048	30	52.1045	0.246321
204.057	14.998	37.5254	0.323375		204.03	20	42.1554	0.262848		204.031	30	52.2137	0.247319
205.042	15	37.636	0.32438		205.016	20	42.2642	0.263842		205.02	30	52.312	0.247954
206.026	15	37.7466	0.326085		205.995	20	42.3729	0.264514		206.005	30	52.4267	0.24995
207.011	15	37.8516	0.328095		206.982	20	42.4763	0.265508		206.989	30	52.525	0.250948
208	15	37.9622	0.3291		207.969	20	42.585	0.267496		207.968	30	52.6397	0.251583
209.093	15	38.0839	0.327789		208.951	20	42.6883	0.268168		209.067	30	52.7543	0.252581
210.076	15	38.1944	0.331809		210.044	20	42.8134	0.269162		210.049	30	52.8635	0.254577
211.059	15	38.305	0.332814		211.026	20	42.9222	0.269162		211.031	30	52.9728	0.255212
212.042	15	38.4101	0.333514		212.012	20	43.0255	0.27115		212.02	29.998	53.0765	0.25621
213.026	15	38.5207	0.334519		213.001	20	43.1343	0.270828		213	29.998	53.1803	0.258206
214.01	15	38.6257	0.336529		213.981	20	43.243	0.274804		213.985	30	53.2949	0.257843
214.997	15	38.7363	0.337228		214.969	20	43.3463	0.274804		214.969	30	53.4041	0.259839
216.093	15	38.8635	0.338233		215.948	20	43.4551	0.274482		216.063	30	53.5243	0.259476
217.075	15	38.974	0.340243		217.044	20	43.5693	0.27647		217.046	30	53.628	0.259476
218.059	15	39.0791	0.339938		218.026	20	43.6835	0.277464		218.034	30	53.7482	0.263468
219.045	15	39.1897	0.341948		219.016	20	43.7923	0.279453		219.02	30	53.841	0.263468
220.026	15	39.2892	0.344963		219.995	20	43.8956	0.280125		220.005	30	53.9557	0.263105
221.011	15	39.4053	0.343652		220.981	20	44.0043	0.281119		220.989	30	54.0485	0.265101
221.998	15	39.5159	0.346667		221.967	20	44.1022	0.283107		221.97	30	54.1686	0.266099
223.093	15	39.632	0.348677		222.953	20	44.2164	0.283107		223.063	30	54.2887	0.266734
224.073	15	39.737	0.348372		224.045	20	44.3306	0.284773		224.047	30	54.3925	0.26873
225.063	15	39.8587	0.348372		225.03	20	44.4394	0.284773		225.031	30	54.5017	0.268367
226.046	15	39.9582	0.350382		226.012	20	44.5481	0.287755		226.016	30	54.6109	0.270363
227.026	15	40.0688	0.352086		226.997	20	44.6515	0.287755		227.005	30	54.7256	0.271361
228.012	15	40.1738	0.352086		227.982	20	44.7602	0.288427		227.985	30	54.813	0.271996
228.996	15	40.2844	0.355102		228.964	20	44.869	0.289421		228.968	30	54.9331	0.272994
230.089	15	40.4061	0.355801		229.948	20	44.9723	0.291409		230.062	30	55.0587	0.27499
231.075	15	40.5166	0.357811		231.044	20	45.0974	0.291087		231.049	30	55.1624	0.275625
232.063	15	40.6272	0.358816		232.026	20	45.2007	0.293075		232.031	30	55.2662	0.276623
233.047	15	40.7323	0.359516		233.012	20	45.3095	0.295063		233.017	30	55.3754	0.278619
234.026	15	40.8428	0.360521		234	20	45.4128	0.294741		234.004	29.998	55.4846	0.278256
235.012	15	40.9479	0.362531		234.982	20	45.5215	0.296729		234.985	30	55.5884	0.278256
235.996	15	41.0585	0.362225		235.968	20	45.6249	0.297723		235.969	30	55.703	0.280252
237.089	15	41.1801	0.364235		236.953	20	45.7336	0.297723		237.068	30	55.8122	0.280887
238.076	15	41.2907	0.364935		238.042	20	45.8587	0.298395		238.048	30	55.9215	0.281885
239.061	15	41.4013	0.36594		239.026	20	45.9675	0.29939		239.033	30	56.0361	0.283881
240.044	15	41.5063	0.36795		240.012	20	46.0708	0.301378		240.02	30	56.1399	0.28252
241.026	15	41.6169	0.370965		240.995	20	46.1795	0.30205		241.004	30	56.2491	0.285514
242.011	15	41.7275	0.369654		241.98	20	46.2883	0.303044		241.989	30	56.3528	0.286512
243	15	41.8381	0.371664		242.964	20	46.3916	0.303044		242.969	30	56.462	0.287147
244.093	15	41.9597	0.371359		243.948	20	46.5004	0.306026		244.067	30	56.5822	0.289143
245.075	15	42.0592	0.373369		245.043	20	46.6146	0.30471		245.047	30	56.6859	0.28878
246.063	15	42.1753	0.376384		246.03	20	46.7288	0.306698		246.031	30	56.8006	0.28878
247.042	15	42.2749	0.376078		247.012	20	46.8267	0.308686		247.021	30	56.9098	0.290776
248.026	15	42.391	0.376078		248	20	46.9409	0.30968		248.004	30	57.0136	0.291774
249.01	15	42.5015	0.380098		248.98	20	47.0496	0.310352		248.989	30	57.1173	0.292409
249.997	15	42.6121	0.379793		249.969	20	47.1529	0.311346		249.968	30	57.2265	0.294405
251.093	15	42.7282	0.379793		250.954	20	47.2617	0.313334		251.067	29.998	57.3521	0.294042
252.073	15	42.8388	0.382808		252.042	20	47.3759	0.313012		252.047	29.998	57.4504	0.296038
253.059	15	42.9439	0.383507		253.027	20	47.4847	0.315		253.031	30	57.5596	0.297037
254.045	15	43.0544	0.385517		254.012	20	47.5934	0.316988		254.021	30	57.6743	0.297672
255.026	15	43.1595	0.386522		255	20	47.6967	0.315672		255	30	57.778	0.299668
256.012	15	43.2701	0.385212		255.98	20	47.8055	0.318654		255.989	30	57.8818	0.300666
256.995	15	43.3807	0.388227		256.97	20	47.9197	0.319649		256.97	30	57.991	0.301301
257.995	15	43.4968	0.390237		257.948	20	48.0176	0.319649		258.062	30	58.1166	0.302299
258.996	15	43.6074	0.389931		259.045	20	48.1427	0.320321		259.046	30	58.2149	0.302299
260.088	15	43.7235	0.391941		260.03	20	48.246	0.322309		260.031	30	58.3241	0.302934
261.073	15	43.8285	0.391941		261.012	20	48.3547	0.323303		261.016	30	58.4278	0.303932
262.063	15	43.9391	0.393646		261.995	20	48.4581	0.323975		262.005	30	58.5371	0.305928
263.042	15	44.0497	0.395656		262.98	20	48.5668	0.323975		262.989	30	58.6517	0.306563
264.028	15	44.1658	0.394345		263.964	20	48.6756	0.324969		263.968	30	58.7555	0.307561
265.011	15	44.2653	0.39736		264.953	20	48.7843	0.326957		265.067	30	58.8811	0.309557
266	15	44.3759	0.39736		266.045	20	48.904	0.327629		266.046	30	58.9848	0.309194
267.088	15	44.4975	0.39806		267.026	20	49.0127	0.328623		267.034	30	59.0886	0.31119
268.075	15	44.6081	0.401075		268.017	20	49.1161	0.330611		268.018	30	59.1978	0.31119
269.062	15	44.7132	0.40208		268.996	20	49.2248	0.330289		269	30	59.2961	0.311825
270.042	15	44.8237	0.40278		269.98	20	49.3281	0.332277		269.989	30	59.4107	0.314819
271.026	15	44.9343	0.40479		270.964	20	49.4369	0.332277		270.968	30	59.509	0.314819
272.013	15	45.0394	0.405795		271.948	20	49.5457	0.335259		272.067	30	59.6346	0.314456
273	15	45.1499	0.406494		273.042	20	49.6653	0.333943		273.048	30	59.7493	0.316452
274.094	15	45.2716	0.407499		274.026	20	49.7741	0.335931		274.034	30	59.8585	0.316089
275.074	15	45.3822	0.409509		275.012	20	49.8719	0.336925		275.015	30	59.9786	0.318085
276.059	15	45.4927	0.408199		276.001	20	49.9861	0.337597		276.005	30	60.066	0.320081
277.047	15	45.5978	0.411214		276.982	20	50.084	0.338591		276.984	30	60.1861	0.319718
278.026	15	45.7084	0.413224		277.969	20	50.1982	0.34058		277.968	30	60.279	0.321714
279.01	15	45.819	0.412918		278.948	20	50.307	0.339264		279.067	30	60.3991	0.322712
279.999	15	45.924	0.414928		280.042	20	50.4212	0.342246		280.046	30	60.5192	0.323347
281.093	15	46.0512	0.415933		281.03	20	50.5299	0.342246		281.031	30	60.623	0.323347
282.076	15	46.1507	0.416633		282.012	20	50.6333	0.344234		282.02	30	60.7267	0.325343
283.059	15	46.2668	0.418643		283	20	50.742	0.343912		283.004	30	60.8359	0.32498
284.047	15	46.3663	0.418337		283.981	20	50.8508	0.3459		283.984	30	60.9452	0.326976
285.026	15	46.4824	0.420347		284.969	20	50.965	0.346894		284.969	30	61.0489	0.327974
286.011	15	46.593	0.420347		285.948	20	51.0629	0.345578		286.068	30	61.1636	0.328609
286.996	15	46.7036	0.421352		287.043	20	51.1825	0.349554		287.046	30	61.2728	0.329607
288.088	15	46.8197	0.423057		288.031	20	51.2913	0.349554		288.031	30	61.382	0.330242
289.076	15	46.9248	0.425067		289.011	20	51.4	0.35122		289.015	30	61.4967	0.332238
290.059	15	47.0353	0.425766		289.995	20	51.5033	0.35122		290.004	30	61.6004	0.332238
291.044	15	47.1459	0.426771		290.98	20	51.6121	0.352214		290.989	30	61.7096	0.331875
292.026	15	47.262	0.426771		291.965	20	51.7209	0.354202		291.97	30	61.8134	0.333871
293.013	15	47.3616	0.427471		292.95	20	51.8242	0.354874		293.068	30	61.9335	0.334869
293.997	15	47.4777	0.428476		294.043	20	51.9493	0.355868		294.046	30	62.0427	0.335504
295.093	15	47.5938	0.432496		295.03	20	52.0526	0.355868		295.031	30	62.1519	0.3375
296.073	15	47.7044	0.431185		296.012	20	52.1559	0.357534		296.016	30	62.2557	0.338498
297.063	15	47.8094	0.4342		296.997	20	52.2701	0.359523		297	30	62.3594	0.339133
298.042	15	47.92	0.435205		297.98	20	52.3734	0.359523		297.984	30	62.4577	0.339133
299.026	15	48.0306	0.433895		298.964	20	52.4822	0.359201		298.968	30	62.5942	0.342127
300.011	15	48.1411	0.435905		299.951	20	52.5909	0.361189		300.062	30	62.6871	0.340766
301	15	48.2462	0.43691		301.045	20	52.6888	0.363177		301.047	30	62.8072	0.342762
302.094	15	48.3678	0.439619		302.026	20	52.8302	0.362855		302.031	30	62.9164	0.34376
303.074	15	48.4784	0.439619		303.012	20	52.9335	0.364843		303.018	30	63.0147	0.344395
304.057	15	48.5835	0.439314		303.995	20	53.026	0.365837		304	30	63.1185	0.345393
305.046	15	48.694	0.441324		304.98	20	53.1402	0.366509		304.989	30	63.2386	0.347389
306.028	15	48.7991	0.442329		305.965	20	53.2435	0.368497		305.97	30	63.3423	0.347026
307.012	15	48.9152	0.445038		306.954	20	53.3523	0.369491		307.063	30	63.4679	0.349022
308	15	49.0258	0.445038		308.042	20	53.4719	0.370163		308.049	30	63.5608	0.347661
309.093	15	49.1474	0.446043		309.03	20	53.5752	0.371157		309.031	30	63.6754	0.349657
310.074	15	49.2525	0.446743		310.017	20	53.684	0.371157		310.02	30	63.7846	0.350655
311.058	15	49.3631	0.447748		310.996	20	53.7873	0.373145		311.005	30	63.9048	0.35129
312.042	15	49.4736	0.449758		311.98	20	53.8961	0.372823		311.989	30	63.9976	0.352288
313.029	15	49.5787	0.449452		312.964	20	53.9994	0.374811		312.969	30	64.1014	0.354284
314.011	15	49.6893	0.451462		313.953	20	54.1136	0.376799		314.067	30	64.2215	0.354919
314.996	15	49.7943	0.452162		315.042	20	54.2332	0.375483		315.047	30	64.3416	0.354919
316.088	15	49.916	0.453167		316.03	20	54.3365	0.376477		316.031	30	64.4344	0.354556
317.073	15	50.021	0.455177		317.012	20	54.4453	0.378466		317.016	30	64.5491	0.356552
318.057	15	50.1426	0.454871		318	20	54.5541	0.380132		318.005	30	64.6583	0.35755
319.045	15	50.2422	0.456882		318.982	20	54.6574	0.380132		318.989	30	64.7675	0.358185
320.026	15	50.3472	0.458892		319.965	20	54.7607	0.38212		319.97	30	64.8822	0.359183
321.012	15	50.4578	0.458586		320.954	20	54.864	0.381798		321.067	30	64.9914	0.361179
322	15	50.5739	0.460596		322.045	20	54.9891	0.383786		322.046	30	65.0952	0.361814
323	15	50.6845	0.460596		323.031	20	55.1033	0.38478		323.034	30	65.2044	0.362812
323.997	15	50.7951	0.460291		324.012	20	55.2066	0.385452		324.015	30	65.3081	0.362812
325.088	15	50.9112	0.464311		324.995	20	55.3154	0.385452		325	30	65.4228	0.363447
326.073	15	51.0162	0.464005		325.98	20	55.4241	0.38744		325.989	30	65.532	0.364445
327.062	15	51.1268	0.464005		326.967	20	55.5383	0.387118		326.97	30	65.6358	0.36508
328.042	15	51.2374	0.466015		327.95	20	55.6308	0.389106		328.068	30	65.7559	0.367076
329.029	15	51.3535	0.46772		329.042	20	55.745	0.389106		329.048	30	65.8651	0.368074
330.013	15	51.453	0.46772		330.026	20	55.8538	0.388784		330.031	30	65.9689	0.368709
331	15	51.5691	0.470735		331.012	20	55.9625	0.391766		331.021	30	66.0835	0.369707
332.089	15	51.6852	0.471434		331.995	20	56.0767	0.393754		332.005	30	66.1873	0.371703
333.076	15	51.7958	0.471434		332.98	20	56.18	0.393754		332.989	30	66.2965	0.370342
334.059	15	51.9009	0.471129		333.97	20	56.2888	0.394426		333.97	30	66.4002	0.37134
335.047	15	52.0115	0.473139		334.954	20	56.3976	0.39542		335.062	29.998	66.5204	0.373336
336.026	15	52.122	0.474144		336.044	20	56.5172	0.394104		336.046	30	66.6241	0.373971
337.012	15	52.2271	0.472833		337.03	20	56.6205	0.396093		337.031	30	66.7333	0.374969
338	15	52.3377	0.476853		338.012	20	56.7293	0.397087		338.018	30	66.8371	0.375604
339.089	15	52.4593	0.477858		338.996	20	56.8326	0.399075		339	30	66.9408	0.376602
340.075	15	52.5699	0.476548		339.98	20	56.9468	0.399747		339.985	30	67.05	0.376602
341.057	15	52.6805	0.479563		340.97	20	57.0501	0.400741		340.969	30	67.1647	0.377237
342.046	15	52.7855	0.478252		341.954	20	57.1589	0.400741		342.062	30	67.2794	0.379233
343.026	15	52.8906	0.481267		343.044	20	57.2785	0.401413		343.049	30	67.3941	0.380231
344.013	15	53.0067	0.483277		344.027	20	57.3818	0.404395		344.034	30	67.4869	0.380866
344.999	15	53.1117	0.481967		345.016	20	57.4906	0.404395		345.02	30	67.6016	0.381864
346.089	15	53.2334	0.483977		346.001	20	57.6048	0.404073		346.005	30	67.7108	0.382499
347.075	15	53.3439	0.484982		346.982	20	57.7081	0.406061		346.989	30	67.8145	0.382499
348.059	15	53.449	0.485681		347.966	20	57.8114	0.408049		347.969	30	67.9237	0.383497
349.046	15	53.5596	0.486686		348.948	20	57.9202	0.406733		349.063	30	68.0493	0.384132
350.026	15	53.6646	0.487386		350.042	20	58.0398	0.407727		350.047	30	68.1531	0.386128
351.01	15	53.7807	0.489396		351.031	20	58.1432	0.409715		351.031	30	68.2568	0.387126
351.995	15	53.8858	0.490401		352.012	20	58.2519	0.409393		352.015	30	68.3715	0.387761
353.089	15	54.013	0.4911		353	20	58.3552	0.409393		353	30	68.4752	0.388759
354.073	15	54.118	0.4911		353.98	20	58.464	0.411381		353.989	30	68.5899	0.388759
355.063	15	54.2286	0.494115		354.969	20	58.5782	0.412053		354.968	30	68.6882	0.389394
356.042	15	54.3336	0.49381		355.953	20	58.6815	0.413047		356.062	30	68.8083	0.391391
357.029	15	54.4442	0.49582		357.044	20	58.7957	0.415036		357.046	30	68.9285	0.391028
358.011	15	54.5493	0.496519		358.031	20	58.9099	0.414714		358.034	30	69.0322	0.393024
358.997	15	54.6543	0.496519		359.012	20	59.0132	0.416702		359.018	30	69.136	0.394022
360.093	15	54.7815	0.497524		359.995	20	59.1166	0.416702		360	30	69.2397	0.392661
361.075	15	54.8865	0.498224		360.98	20	59.2253	0.418368		360.989	30	69.3544	0.396653
362.057	15	55.0027	0.499229		361.969	20	59.3341	0.418368		361.969	30	69.4527	0.397651
363.047	15	55.1132	0.499229		362.948	20	59.4374	0.420356		363.062	30	69.5728	0.39629
364.028	15	55.2183	0.501938		364.044	20	59.557	0.420034		364.048	30	69.6875	0.398286
365.013	15	55.3233	0.501938		365.026	20	59.6658	0.422022		365.031	30	69.7912	0.397923
366	15	55.4339	0.502943		366.012	20	59.78	0.422022		366.02	30	69.895	0.399919
367.093	15	55.5556	0.504648		366.998	20	59.8833	0.423688		367.004	30	69.9987	0.400917
368.074	15	55.6606	0.504648		367.98	20	59.9866	0.423688		367.989	30	70.1189	0.401552
369.06	15	55.7712	0.507357		368.964	20	60.0954	0.425676		368.969	30	70.2226	0.401552
370.046	15	55.8762	0.507357		369.953	20	60.1987	0.42436		370.068	30	70.3428	0.403548
371.026	15	55.9923	0.510372		371.042	20	60.3238	0.427342		371.046	30	70.452	0.403185
372.01	15	56.0974	0.509062		372.03	20	60.4271	0.428336		372.031	30	70.5557	0.405181
373	15	56.208	0.510067		373.012	20	60.5413	0.42702		373.017	30	70.6595	0.406179
374.088	15	56.3296	0.512077		373.995	20	60.6446	0.429008		374.005	30	70.7687	0.406814
375.075	15	56.4402	0.511771		374.98	20	60.7534	0.430996		374.985	30	70.8833	0.406814
376.063	15	56.5452	0.513781		375.969	20	60.8567	0.430674		375.97	30	70.9871	0.407449
377.047	15	56.6614	0.514481		376.954	20	60.9655	0.432662		377.063	30	71.1127	0.408447
378.029	15	56.7719	0.514481		378.043	20	61.0851	0.432662		378.048	30	71.2164	0.410443
379.01	15	56.877	0.515486		379.031	20	61.1884	0.432341		379.031	30	71.3257	0.41008
379.998	15	56.982	0.516185		380.011	20	61.2972	0.434329		380.02	30	71.4294	0.412076
381.093	15	57.1037	0.51719		380.995	20	61.4005	0.437311		381.005	30	71.5332	0.413074
382.073	15	57.2143	0.51789		381.982	20	61.5147	0.434007		381.989	30	71.6533	0.413709
383.06	15	57.3193	0.5199		382.97	20	61.618	0.437983		382.969	30	71.7407	0.413709
384.042	15	57.4299	0.520905		383.948	20	61.7268	0.437983		384.067	30	71.8772	0.414344
385.026	15	57.5349	0.521604		385.045	20	61.8464	0.437661		385.048	30	71.97	0.415342
386.012	15	57.6511	0.521604		386.03	20	61.9498	0.439649		386.031	30	72.0901	0.417338
387	15	57.7561	0.52462		387.012	20	62.0585	0.439649		387.02	30	72.1884	0.416975
387.998	15	57.8667	0.523309		388	20	62.1618	0.439327		388	30	72.3031	0.418971
388.996	15	57.9773	0.524314		388.98	20	62.2706	0.443303		388.985	30	72.4014	0.419606
390.094	15	58.0989	0.525013		389.965	20	62.3848	0.443303		389.969	30	72.5215	0.419606
391.074	15	58.204	0.527023		390.954	20	62.4881	0.442981		391.067	30	72.6362	0.420604
392.057	15	58.3145	0.528028		392.042	20	62.6023	0.444969		392.047	30	72.7399	0.421239
393.043	15	58.4306	0.528728		393.026	20	62.7056	0.445963		393.031	30	72.8601	0.422237
394.029	15	58.5357	0.529733		394.012	20	62.8198	0.444647		394.02	30	72.9474	0.424233
395.012	15	58.6463	0.528422		394.995	20	62.9286	0.446635		395	30	73.0621	0.42387
395.996	15	58.7513	0.532443		395.98	20	63.0319	0.447629		395.989	30	73.1768	0.425866
397.094	15	58.8785	0.532443		396.965	20	63.1352	0.448301		396.97	30	73.2751	0.424505
398.075	15	58.9835	0.532137		397.948	20	63.244	0.450289		398.063	30	73.4007	0.426501
399.063	15	59.0886	0.534147		399.044	20	63.3636	0.451284		399.048	30	73.5099	0.427499
400.043	15	59.2047	0.535152		400.026	20	63.4778	0.449968		400.031	30	73.6027	0.428134
401.026	15	59.3098	0.535851		401.016	20	63.5866	0.451956		401.02	30	73.7174	0.428134
402.011	15	59.4203	0.536857		401.998	20	63.6899	0.451634		402.004	30	73.8375	0.431128
402.998	15	59.5254	0.537556		402.98	20	63.7932	0.453622		402.989	30	73.9358	0.429767
404.088	15	59.647	0.537556		403.968	20	63.902	0.453622		403.97	30	74.045	0.431763
405.073	15	59.7576	0.540571		404.948	20	64.0053	0.455288		404.971	30	74.1488	0.4314
406.057	15	59.8627	0.541271		406.043	20	64.1304	0.455288		406.068	30	74.2743	0.433396
407.042	15	59.9732	0.542276		407.026	20	64.2337	0.457276		407.064	30	74.3836	0.434394
408.026	15	60.0783	0.540965		408.016	20	64.3479	0.456954		408.047	30	74.4873	0.433033
409.012	15	60.1944	0.542975		408.996	20	64.4512	0.458942		409.031	30	74.602	0.435029
410	15	60.305	0.544985		409.98	20	64.56	0.458942		410.015	30	74.7057	0.435664
411.093	15	60.4156	0.54468		410.965	20	64.6633	0.45862		411.005	30	74.8095	0.438658
412.074	15	60.5317	0.54669		411.953	20	64.7721	0.460608		411.985	30	74.9187	0.438658
413.058	15	60.6367	0.546384		413.045	20	64.8917	0.462596		412.969	30	75.0224	0.438295
414.047	15	60.7473	0.546384		414.03	20	64.995	0.462274		414.067	30	75.1426	0.440291
415.028	15	60.8579	0.550404		415.016	20	65.1038	0.464262		415.048	30	75.2518	0.439928
416.011	15	60.9629	0.549094		415.995	20	65.2071	0.464262		416.031	30	75.3665	0.439928
416.997	15	61.079	0.550099		416.98	20	65.3104	0.46394		417.02	30	75.4702	0.441924
418.088	15	61.1896	0.550099		417.968	20	65.4246	0.465928		418	30	75.5794	0.442559
419.074	15	61.3002	0.551803		418.953	20	65.5334	0.4666		418.989	30	75.6886	0.443557
420.062	15	61.4163	0.551803		420.042	20	65.653	0.467594		419.97	30	75.7869	0.443557
421.047	15	61.5214	0.552503		421.03	20	65.7564	0.469583		421.068	30	75.918	0.44519
422.026	15	61.6319	0.555518		422.012	20	65.8651	0.468267		422.049	30	76.0217	0.44519
423.012	15	61.737	0.555518		423	20	65.9684	0.469261		423.031	30	76.12	0.445825
423.997	15	61.8476	0.556217		423.981	20	66.0772	0.471249		424.02	30	76.2292	0.447821
425.094	15	61.9692	0.557222		424.969	20.002	66.1914	0.471921		425	30	76.3439	0.448819
426.074	15	62.0853	0.557922		425.953	20	66.2947	0.472915		425.989	30	76.4531	0.447458
427.062	15	62.1904	0.557922		427.044	20	66.4144	0.474903		426.969	30	76.5569	0.449454
428.042	15	62.2954	0.558927		428.031	20	66.5231	0.473587		428.063	30	76.677	0.449091
429.026	15	62.4005	0.559626		429.016	19.998	66.6264	0.474581		429.048	30	76.7862	0.451087
430.01	15	62.5111	0.561636		429.996	19.998	66.7352	0.473265		430.031	30	76.8845	0.452085
430.999	15	62.6216	0.561331		430.98	20	66.8385	0.475253		431.02	30	77.0101	0.45272
432.093	15	62.7433	0.563341		431.969	20	66.9418	0.476247		432	30	77.1029	0.454716
433.075	15	62.8539	0.564346		432.953	20	67.056	0.476919		432.989	30	77.2176	0.453355
434.057	15	62.9589	0.565045		434.045	20	67.1702	0.478907		433.968	30	77.3104	0.454353
435.047	15	63.075	0.56605		435.028	20	67.2844	0.479901		435.062	30	77.4469	0.456349
436.026	15	63.1801	0.56474		436.016	20	67.3878	0.480573		436.047	30	77.5561	0.455986
437.012	15	63.2906	0.56876		436.996	20	67.4965	0.480573		437.031	30	77.6435	0.457982
437.997	15	63.3957	0.569765		437.982	20	67.6053	0.481567		438.018	30	77.7582	0.458617
439.088	15	63.5173	0.568454		438.97	20	67.7086	0.482239		439.004	30	77.8619	0.459615
440.076	15	63.6279	0.570464		439.948	20	67.8119	0.484227		439.984	30	77.9875	0.459615
441.058	15	63.733	0.570159		441.042	20	67.937	0.483905		440.97	30	78.0749	0.46025
442.046	15	63.8436	0.572169		442.03	20	68.0403	0.483905		442.062	30	78.2114	0.461248
443.026	15	63.9486	0.574179		443.012	20	68.1545	0.485894		443.048	30	78.3152	0.461883
444.012	15	64.0647	0.573873		443.996	20	68.2578	0.485572		444.033	30	78.4298	0.462881
444.997	15	64.1698	0.575883		444.98	20	68.3612	0.48756		445.016	30	78.5281	0.462881
446.093	15	64.2969	0.574573		445.969	20	68.4699	0.48756		446.005	30	78.6319	0.465512
447.076	15	64.402	0.575578		446.954	20	68.5787	0.487238		446.989	30	78.7411	0.465512
448.059	15	64.507	0.577588		448.044	20	68.6983	0.489226		447.97	30	78.8448	0.46651
449.045	15	64.6176	0.577282		449.026	20	68.8016	0.489898		448.968	30	78.9595	0.467145
450.029	15	64.7282	0.579292		450.012	20	68.9104	0.490892		450.068	30	79.0742	0.468143
451.01	15	64.8332	0.579992		450.995	20	69.0137	0.49288		451.049	30	79.1888	0.466782
451.998	15	64.9494	0.579992		451.982	20	69.1279	0.491564		452.031	30	79.2926	0.470774
452.999	15	65.0544	0.580997		452.964	20	69.2312	0.492558		453.019	30	79.4018	0.469413
453.997	15	65.165	0.581696		453.948	20	69.34	0.494546		454	30	79.5056	0.470411
455.093	15	65.2866	0.582701		455.044	20	69.4596	0.495218		454.987	30	79.6148	0.472407
456.073	15	65.3972	0.583401		456.026	20	69.563	0.496212		455.968	30	79.7294	0.472044
457.063	15	65.5133	0.585411		457.012	20	69.6717	0.494896		457.068	30	79.8441	0.47404
458.047	15	65.6184	0.585105		458	20	69.775	0.497878		458.047	30	79.9479	0.472679
459.028	15	65.7234	0.585105		458.981	20	69.8892	0.497878		459.031	30	80.0625	0.474676
460.01	15	65.834	0.587115		459.965	20	69.9926	0.49855		460.021	30	80.1717	0.475674
461	15	65.939	0.58681		460.953	20	70.1013	0.499544		461	30	80.27	0.476309
462.089	15	66.0607	0.58882		462.042	20	70.221	0.498228		461.984	30	80.3792	0.477307
463.073	15	66.1713	0.588514		463.03	20	70.3243	0.500216		462.968	30	80.483	0.475946
464.057	15	66.2818	0.590524		464.012	20	70.4276	0.502205		464.068	30	80.6086	0.47894
465.042	15	66.3869	0.590524		464.996	20	70.5418	0.501883		465.046	30	80.7233	0.47894
466.026	15	66.4919	0.591224		465.982	20	70.6451	0.503871		466.034	30	80.8325	0.479575
467.012	15	66.6081	0.592229		466.964	20	70.7593	0.503871		467.018	30	80.9362	0.481571
467.999	15	66.7186	0.592928		467.953	20	70.8626	0.503549		468.003	30	81.04	0.481208
469.088	15	66.8292	0.593933		469.043	20	70.9768	0.505537		468.989	30	81.1383	0.481208
470.073	15	66.9453	0.595943		470.03	20	71.091	0.506209		469.968	30	81.2475	0.483204
471.063	15	67.0559	0.596643		471.011	20	71.1998	0.507203		471.068	30	81.3731	0.482841
472.042	15	67.161	0.596643		471.998	20	71.2977	0.509191		472.046	30	81.4823	0.484837
473.028	15	67.2715	0.598347		472.982	20	71.4064	0.507875		473.033	30	81.5806	0.485472
474.011	15	67.3766	0.598347		473.97	20.002	71.5152	0.508869		474.018	30	81.7062	0.48647
474.998	15	67.4816	0.598042		474.953	20	71.6185	0.508869		475	30	81.8099	0.48647
476.088	15	67.6088	0.600052		476.044	20.002	71.7382	0.509541		475.989	30	81.9137	0.488103
477.075	15	67.7139	0.602062		477.031	20	71.8469	0.512523		476.968	30	82.0174	0.488103
478.059	15	67.83	0.601756		478.012	20.002	71.9502	0.511207		478.067	30	82.1266	0.488738
479.047	15	67.935	0.603766		478.995	20.002	72.0644	0.513195		479.046	30	82.2467	0.489736
480.026	15	68.0456	0.602456		479.98	20.002	72.1678	0.513195		480.033	30	82.3287	0.490371
481.012	15	68.1507	0.605471		480.97	20	72.2765	0.512873		481.019	30	82.4542	0.492367
481.998	15	68.2612	0.605471		481.951	20	72.3907	0.514861		482.001	30	82.5744	0.492367
483.094	15	68.3829	0.605165		483.043	20	72.5049	0.514539		482.985	30	82.6617	0.492004
484.074	15	68.499	0.607175		484.031	19.998	72.6082	0.516527		483.971	30	82.7819	0.494
485.063	15	68.604	0.605865		485.016	19.998	72.7116	0.516527		485.062	30	82.9075	0.493637
486.045	15	68.7091	0.607875		485.995	19.998	72.8258	0.5172		486.049	30	83.0003	0.493637
487.026	15	68.8197	0.607569		486.98	19.996	72.9291	0.518194		487.033	30	83.1041	0.497629
488.011	15	68.9302	0.609579		487.964	19.996	73.0378	0.516878		488.019	30	83.2296	0.496268
488.995	15	69.0353	0.610584		488.953	19.994	73.1466	0.518866		489.001	30	83.3334	0.497266
490.094	15	69.1569	0.611284		490.044	19.994	73.2662	0.518544		489.986	30	83.4317	0.497901
491.076	15	69.262	0.613294		491.03	19.998	73.3696	0.520532		490.968	30	83.5354	0.498899
492.058	15	69.3726	0.612988		492.017	20	73.4783	0.52252		492.066	30	83.6719	0.500895
493.047	15	69.4776	0.614998		493.001	20.002	73.5816	0.522198		493.047	30	83.7648	0.499534
494.026	15	69.5937	0.613688		493.98	20.002	73.6958	0.522198		494.031	30	83.8794	0.500532
495.012	15	69.7043	0.614693		494.967	20	73.7992	0.524186		495.02	30	83.9941	0.501167
495.995	15	69.8094	0.616703		495.948	20	73.9079	0.523864		496.006	30	84.0979	0.503163
497.093	15	69.931	0.616397		497.045	20	74.0276	0.525852		496.989	30	84.2016	0.5028
498.074	15	70.0416	0.618407		498.031	19.998	74.1309	0.524536		497.971	30	84.3163	0.5028
499.062	15	70.1522	0.617097		499.016	19.998	74.2396	0.52553		499.067	30	84.4255	0.505794
500.046	15	70.2572	0.620112		499.995	19.998	74.3484	0.529506		500.049	30	84.5347	0.504433
501.026	15	70.3623	0.618801		500.98	20	74.4517	0.52819		501.031	30	84.6548	0.506429
502.013	15	70.4784	0.620811		501.965	20	74.5551	0.529184		502.018	30	84.7531	0.507064
502.995	15	70.5834	0.620506		502.953	20	74.6692	0.529856		503.003	30	84.8623	0.507064
504.089	15	70.7106	0.622516		504.042	20	74.7834	0.53085		503.985	30	84.9825	0.510058
505.073	15	70.8156	0.624526		505.026	20	74.8976	0.53085		504.971	30	85.0753	0.508697
506.058	15	70.9262	0.623215		506.016	20	75.001	0.531522		506.068	30	85.1954	0.509695
507.047	15	71.0313	0.62422		506.995	20	75.1097	0.531522		507.049	30	85.2828	0.51033
508.028	15	71.1419	0.62492		507.982	20	75.2131	0.533189		508.033	30	85.4193	0.511328
509.012	15	71.2469	0.625925		508.968	19.998	75.3272	0.535177		509.017	30	85.5122	0.509967
509.995	15	71.352	0.627935		509.953	20	75.4306	0.535177		510.001	30	85.6268	0.511963
511.093	15	71.4847	0.627629		511.044	20	75.5448	0.534855		510.989	30	85.7415	0.513959
512.073	15	71.5897	0.629639		512.03	20	75.659	0.536843		511.968	30	85.8234	0.513596
513.058	15	71.7003	0.628329		513.012	20	75.7623	0.536521		513.062	30	85.9599	0.515592
514.047	15	71.8053	0.630339		513.995	20	75.871	0.536521		514.046	30	86.0637	0.515229
515.028	15	71.9159	0.630033		514.98	20	75.9744	0.537193		515.033	30	86.1729	0.515229
516.012	15	72.021	0.632043		515.97	20	76.0831	0.539181		516.02	30	86.2766	0.517225
517	15	72.1371	0.632043		516.948	20	76.1865	0.540175		517	30	86.3804	0.51786
517.999	15	72.2477	0.631738		518.042	20	76.3061	0.540847		517.985	30	86.506	0.518858
518.995	15	72.3527	0.633748		519.03	20	76.4148	0.540847		518.969	30	86.6043	0.519493
520.088	15	72.4743	0.634447		520.012	20	76.529	0.540525		520.067	30	86.7353	0.520491
521.075	15	72.5849	0.635452		520.996	20	76.6324	0.542513		521.049	30	86.8336	0.51913
522.057	15	72.69	0.636152		521.982	20	76.7411	0.543185		522.031	30	86.9374	0.521126
523.043	15	72.8006	0.637157		522.97	20	76.8445	0.544179		523.019	30	87.0575	0.523122
524.026	15	72.9167	0.635846		523.948	20	76.9478	0.544179		524.006	30	87.1612	0.522759
525.011	15	73.0217	0.639866		525.045	20	77.0728	0.542863		524.985	30	87.2541	0.524755
525.995	15	73.1323	0.639866		526.028	20	77.1762	0.545845		525.968	30	87.3797	0.524392
527.094	15	73.2429	0.639561		527.012	20	77.2849	0.547833		526.97	30	87.4779	0.524392
528.075	15	73.359	0.641571		527.996	20	77.3883	0.547511		528.068	30	87.5981	0.525027
529.061	15	73.464	0.641265		528.981	20	77.5025	0.547511		529.049	30	87.7073	0.526025
530.042	15	73.5746	0.643275		529.969	20	77.6058	0.548184		530.031	30	87.8165	0.52666
531.026	15	73.6852	0.641965		530.948	20	77.7145	0.548184		531.02	30	87.9203	0.528656
532.011	15	73.7903	0.64297		532.045	20	77.8342	0.54985		532.006	30	88.0349	0.529654
532.999	15	73.9064	0.643669		533.031	20	77.9429	0.54985		532.989	30	88.1278	0.530289
534.088	15	74.0225	0.645679		534.012	20	78.0463	0.551838		533.971	30	88.2424	0.530289
535.074	15	74.1275	0.645373		534.996	20	78.1496	0.551516		535.062	30	88.3571	0.529926
536.059	15	74.2326	0.645373		535.98	20	78.2638	0.551516		536.046	30	88.4608	0.531922
537.042	15	74.3542	0.648389		536.969	20	78.3725	0.552188		537.033	30	88.5646	0.532557
538.029	15	74.4593	0.647078		537.948	20	78.4759	0.554176		538.018	30	88.6793	0.533555
539.013	15	74.5643	0.649088		539.042	20	78.5955	0.553854		539	30	88.7939	0.535551
539.998	15	74.6804	0.649788		540.031	20	78.6988	0.555842		539.987	30	88.9141	0.53419
541.089	15	74.7965	0.649788		541.017	20	78.8076	0.556836		540.971	30	89.0014	0.535188
542.073	15	74.9016	0.651492		541.998	20	78.9163	0.55552		542.063	30	89.1052	0.535823
543.059	15	75.0177	0.651492		542.98	20	79.0197	0.557508		543.046	30	89.2472	0.536821
544.042	15	75.1227	0.651186		543.97	20	79.1339	0.556192		544.033	30	89.3345	0.53546
545.028	15	75.2333	0.653196		544.948	20	79.2372	0.559174		545.015	30	89.4656	0.537456
546.013	15	75.3384	0.652891		546.044	20	79.3514	0.557858		546	30	89.553	0.539452
546.999	15	75.449	0.652891		547.026	20	79.4656	0.559846		546.985	30	89.6567	0.539089
548.088	15	75.5706	0.654901		548.017	20	79.5689	0.56084		547.969	30	89.7768	0.541085
549.074	15	75.6812	0.6556		548.996	20	79.6722	0.559524		549.063	30	89.9024	0.540722
550.059	15	75.7862	0.656605		549.982	20	79.781	0.562506		550.046	30	89.9898	0.540722
551.047	15	75.9023	0.657305		550.969	20	79.8897	0.563179		551.033	30	90.1099	0.541357
552.026	15	76.0074	0.657305		551.953	20	79.9931	0.563179		552.017	30	90.2191	0.543353
553.011	15	76.118	0.659009		553.042	20	80.1127	0.563851		553.004	30	90.3174	0.54299
553.996	15	76.223	0.659009		554.03	20	80.2215	0.563851		553.989	30	90.4266	0.544986
555.088	15	76.3447	0.659709		555.016	20	80.3248	0.564845		554.969	30	90.5249	0.544986
556.076	15	76.4552	0.660714		555.996	20	80.439	0.565517		556.067	30	90.656	0.544623
557.062	15	76.5603	0.661413		556.982	20	80.5423	0.566511		557.046	30	90.7597	0.546619
558.042	15	76.6709	0.662418		557.969	20	80.6511	0.567183		558.031	30	90.8635	0.546256
559.028	15	76.7759	0.661108		558.953	20	80.7544	0.567183		559.02	30	90.9727	0.548253
560.011	15	76.892	0.663118		560.044	20	80.8795	0.568849		560	30	91.0928	0.546892
561	15	77.0026	0.664123		561.031	20	80.9828	0.570837		560.985	30	91.1911	0.548888
562.094	15	77.1132	0.664822		562.011	20	81.097	0.570837		561.968	30	91.3003	0.548525
563.074	15	77.2293	0.664822		563	20	81.2003	0.570515		563.067	30	91.4205	0.550521
564.061	15	77.3344	0.665522		563.98	20	81.3091	0.572503		564.048	30	91.5297	0.551519
565.045	15	77.4449	0.668537		564.969	20	81.4124	0.571187		565.033	30	91.6334	0.552154
566.029	15	77.561	0.667226		565.953	20	81.5157	0.572181		566.019	30	91.7426	0.55415
567.011	15	77.6661	0.668231		567.043	20	81.6408	0.572853		567.001	30	91.8464	0.552789
567.999	15	77.7767	0.668931		568.026	20	81.7441	0.574841		567.985	30	91.9611	0.553787
569.093	15	77.8983	0.670941		569.012	20	81.8529	0.574841		568.97	30	92.0648	0.554422
570.073	15	78.0034	0.670635		569.995	20	81.9562	0.576507		570.062	30	92.1795	0.55542
571.063	15	78.1139	0.670635		570.982	20	82.0704	0.576507		571.047	30	92.2942	0.556055
572.042	15	78.219	0.67234		571.969	20	82.1737	0.576185		572.031	30	92.3979	0.556055
573.026	15	78.3296	0.67234		572.948	20	82.277	0.578174		573.02	30	92.5071	0.558051
574.01	15	78.4346	0.67435		574.044	20	82.4021	0.576858		574	30	92.6109	0.557688
574.996	15	78.5507	0.675049		575.031	20	82.5109	0.578846		574.987	30	92.7146	0.559684
576.088	15	78.6668	0.676054		576.012	20	82.6142	0.578524		575.969	30	92.8238	0.559321
577.073	15	78.7719	0.674744		576.997	20	82.7229	0.580512		577.066	30	92.9385	0.561317
578.059	15	78.888	0.676754		577.982	20	82.8263	0.581506		578.046	30	93.0641	0.559956
579.045	15	78.9986	0.676448		578.97	20	82.9296	0.58019		579.031	30	93.1678	0.560954
580.028	15	79.1036	0.678458		579.948	20	83.0438	0.582178		580.02	30	93.2716	0.561589
581.01	15	79.2087	0.677148		581.043	20	83.158	0.581856		581.006	30	93.3808	0.563585
582	15	79.3193	0.678153		582.03	20	83.2722	0.583844		581.984	30	93.4791	0.563585
583	15	79.4354	0.680862		583.016	20	83.3755	0.582528		582.971	30	93.5883	0.563222
583.996	15	79.5404	0.680862		583.995	20	83.4843	0.584516		584.063	30	93.7139	0.565218
585.093	15	79.6676	0.680557		584.98	20	83.5876	0.5832		585.047	30	93.8176	0.564855
586.074	15	79.7726	0.682567		585.968	20	83.6963	0.584194		586.033	30	93.9323	0.566851
587.063	15	79.8777	0.681256		586.954	20	83.7997	0.587176		587.018	30	94.0361	0.567486
588.042	15	79.9883	0.682261		588.045	20	83.9302	0.58586		588	30	94.1234	0.567486
589.026	15	80.0933	0.682961		589.03	20	84.0335	0.587848		588.989	30	94.2545	0.567123
590.013	15	80.2039	0.684971		590.012	20	84.1368	0.58852		589.971	30	94.3473	0.569119
591	15	80.32	0.68366		590.995	20	84.2456	0.58852		591.062	30	94.462	0.568756
592.088	15	80.4417	0.686675		591.98	20	84.3489	0.588198		592.046	30	94.5821	0.570752
593.075	15	80.5467	0.685365		592.966	20	84.4577	0.588198		593.031	30	94.6804	0.570389
594.062	15	80.6573	0.68637		593.953	20	84.561	0.589864		594.015	30	94.806	0.570389
595.042	15	80.7679	0.688074		595.044	20	84.6806	0.591853		595.001	30	94.8988	0.572385
596.028	15	80.8729	0.688074		596.026	20	84.7894	0.590537		595.989	30	95.019	0.57302
597.012	15	80.978	0.690084		597.012	20	84.9036	0.592525		596.97	30	95.1227	0.574018
598	15	81.0941	0.690784		597.996	20	85.0069	0.593519		598.068	30	95.2428	0.574653
599.088	15	81.2102	0.691789		598.982	20	85.1102	0.594191		599.048	30	95.3466	0.574653
600.073	15	81.3152	0.690478		599.967	20	85.219	0.594191		600.031	30	95.4558	0.57429
601.061	15	81.4314	0.692488		600.948	20	85.3277	0.593869		601.02	30	95.5705	0.576286
602.042	15	81.5419	0.692183		602.045	20	85.4419	0.595857		602.006	30	95.6688	0.574925
603.026	15	81.647	0.694193		603.027	20	85.5507	0.595535		602.985	30	95.7889	0.577919
604.01	15	81.7576	0.694892		604.012	20	85.6595	0.595535		603.968	30	95.8872	0.576558
604.999	15	81.8626	0.695897		605	20	85.7628	0.598195		604.968	30	95.9964	0.578554
606.094	15	81.9843	0.694587		605.981	20	85.877	0.598195		606.063	30	96.1111	0.578191
607.073	15	82.0948	0.696597		606.969	20	85.9803	0.597873		607.047	30	96.2257	0.580187
608.058	15	82.1999	0.696291		607.953	20	86.0891	0.599861		608.031	30	96.3295	0.578826
609.042	15	82.316	0.698301		609.045	20	86.2087	0.599861		609.015	30	96.4332	0.58182
610.028	15	82.421	0.697996		610.03	20	86.312	0.599539		610.002	30	96.5698	0.58182
611.011	15	82.5316	0.700006		611.012	20	86.4208	0.601527		610.989	30	96.6571	0.582455
611.998	15	82.6367	0.698695		611.995	20	86.5295	0.602199		611.968	30	96.7554	0.583453
613.094	15	82.7583	0.700705		612.98	20	86.6329	0.602199		613.067	30	96.881	0.584088
614.075	15	82.8689	0.7004		613.964	20	86.7362	0.603865		614.049	30	96.9848	0.584088
615.062	15	82.9739	0.70241		614.948	20	86.8504	0.603865		615.031	30	97.094	0.585721
616.042	15	83.0845	0.702104		616.045	20	86.97	0.603543		616.018	30	97.2032	0.585721
617.028	15	83.1896	0.702104		617.031	20	87.0733	0.605532		617.006	30	97.3069	0.586356
618.011	15	83.2946	0.704814		618.012	20	87.1821	0.60521		617.989	30	97.4216	0.587354
618.995	15	83.4107	0.702804		619.001	20	87.2909	0.607198		618.97	30	97.5254	0.587989
620.088	15	83.5324	0.704508		619.98	20	87.3942	0.605882		620.067	30	97.64	0.587989
621.073	15	83.643	0.704508		620.969	20	87.5084	0.605882		621.048	30	97.7547	0.587626
622.062	15	83.748	0.706213		621.948	20	87.6117	0.60787		622.031	30	97.8584	0.589622
623.047	15	83.8586	0.706213		623.045	20	87.7259	0.609536		623.019	30	97.9677	0.590257
624.026	15	83.9636	0.706912		624.031	20	87.8401	0.609536		624.006	30	98.0769	0.591255
625.013	15	84.0798	0.708922		625.016	20	87.9434	0.609214		624.986	30	98.1752	0.591255
625.998	15	84.1903	0.708616		625.996	20	88.0522	0.611202		625.969	30	98.2844	0.59189
627.088	15	84.312	0.708616		626.98	20	88.1555	0.611874		627.067	30	98.4045	0.592888
628.075	15	84.417	0.710321		627.964	20	88.2643	0.611874		628.047	30	98.5246	0.593523
629.062	15	84.5276	0.710321		628.954	20	88.3676	0.61354		629.034	30	98.6284	0.594521
630.047	15	84.6382	0.71102		630.042	20	88.4872	0.61354		630.02	30	98.7321	0.595156
631.028	15	84.7432	0.712025		631.026	20	88.596	0.613218		631	30	98.8359	0.597152
632.011	15	84.8483	0.710715		632.017	20	88.6993	0.615206		631.989	30	98.9451	0.595791
632.999	15	84.9644	0.712725		633	20	88.8135	0.614884		632.968	30	99.0598	0.596789
634.088	15	85.0805	0.713424		633.98	20	88.9168	0.614884		634.067	30	99.1744	0.597424
635.073	15	85.1856	0.713119		634.964	20	89.0256	0.616872		635.046	30	99.2782	0.598422
636.062	15	85.3017	0.715129		635.948	20	89.1343	0.615556		636.031	30	99.3929	0.599057
637.046	15	85.4067	0.714823		637.042	20	89.254	0.617544		637.021	30	99.4802	0.599057
638.026	15	85.5173	0.714823		638.03	20	89.3573	0.617222		638.005	30	99.6058	0.599692
639.01	15	85.6223	0.716833		639.012	20	89.4661	0.619211		638.989	30	99.7041	0.60069
640	15	85.7329	0.717533		640	20	89.5694	0.618889		639.971	30	99.8188	0.601325
641.093	15	85.8546	0.717227		640.982	20	89.6836	0.618889		641.063	30	99.9389	0.601325
642.074	15	85.9596	0.719237		641.965	20	89.7869	0.619561		642.047	30	100.037	0.602958
643.059	15	86.0702	0.717927		642.95	20	89.8957	0.621549		643.033	30	100.152	0.602958
644.047	15.002	86.1752	0.718932		644.042	20	90.0153	0.621227		644.02	30	100.256	0.602595
645.026	15.002	86.2914	0.719631		645.031	20	90.1186	0.623215		645	30	100.381	0.604591
646.01	15.002	86.3964	0.720636		646.012	20	90.2274	0.621899		645.984	30	100.474	0.605226
646.998	15.002	86.507	0.721336		646.997	20	90.3416	0.622893		646.968	30	100.567	0.606224
647.996	15.002	86.6231	0.721336		647.98	20	90.4449	0.623565		648.068	30	100.703	0.606859
648.996	15.002	86.7281	0.722035		648.965	20	90.5537	0.623565		649.046	30	100.813	0.606859
650.093	15.002	86.8553	0.72505		649.948	20	90.657	0.624237		650.031	30	100.911	0.606496
651.075	15	86.9604	0.72374		651.044	20	90.7766	0.627219		651.015	30	101.02	0.608492
652.057	14.998	87.0654	0.724745		652.031	20	90.8854	0.625903		652.001	30	101.129	0.610488
653.042	14.998	87.176	0.723434		653.017	20	90.9887	0.626897		652.984	30	101.244	0.610125
654.026	14.996	87.2866	0.727454		653.996	20	91.092	0.625581		653.97	30	101.348	0.610125
655.012	14.996	87.3916	0.726144		654.98	20	91.2008	0.628563		655.066	30	101.457	0.610761
656	14.998	87.5077	0.727149		655.965	20	91.3041	0.628563		656.047	30	101.566	0.611759
657.088	14.998	87.6238	0.727848		656.953	20	91.4183	0.629235		657.031	30	101.681	0.612394
658.075	14.998	87.7289	0.727848		658.042	20	91.5325	0.631223		658.019	30	101.785	0.613392
659.061	15	87.845	0.727543		659.03	20	91.6467	0.629907		659	30	101.888	0.612031
660.043	15	87.9501	0.728242		660.016	20	91.7555	0.630901		659.985	30	101.998	0.612666
661.028	15	88.0606	0.729247		660.995	20	91.8588	0.631574		660.97	30	102.112	0.614662
662.01	15.002	88.1712	0.729947		661.98	20	91.9621	0.632568		662.066	30	102.227	0.614299
663	15.002	88.2763	0.731957		662.964	20	92.0709	0.631252		663.048	30	102.347	0.616295
664.093	15	88.3924	0.731651		663.952	20	92.1742	0.63324		664.033	30	102.451	0.615932
665.073	15.002	88.5196	0.733661		665.044	20	92.2938	0.633912		665.02	30	102.549	0.615932
666.058	15.002	88.6246	0.733356		666.026	20	92.4026	0.634906		666	30	102.664	0.617928
667.042	15.002	88.7297	0.733356		667.012	20	92.5059	0.635578		666.989	30	102.778	0.618563
668.026	15.002	88.8347	0.736065		668	20	92.6092	0.635578		667.97	30	102.882	0.619561
669.012	15	88.9453	0.736065		668.982	20	92.7234	0.635256		669.063	30	102.997	0.620196
669.997	15	89.0503	0.73576		669.969	20	92.8322	0.637244		670.046	30	103.101	0.618835
671.093	15	89.172	0.73576		670.948	20	92.9355	0.635928		671.031	30	103.204	0.619833
672.076	14.998	89.2826	0.736459		672.042	20	93.0551	0.63891		672.015	30	103.319	0.621829
673.059	14.998	89.3876	0.736153		673.026	20	93.1639	0.637594		673.004	30	103.428	0.621466
674.045	14.998	89.5037	0.738163		674.016	20	93.2781	0.639582		673.985	30	103.532	0.622101
675.026	14.998	89.6088	0.737858		674.995	20	93.3814	0.63926		674.969	30	103.636	0.622101
676.011	15	89.7138	0.739868		675.981	20	93.4847	0.641248		676.068	30	103.756	0.623734
676.998	15	89.8244	0.740567		676.967	20	93.5989	0.639932		677.047	30	103.871	0.623734
678.094	15	89.9516	0.741572		677.953	20	93.6968	0.640926		678.031	30	103.969	0.624369
679.076	15	90.0566	0.740262		679.042	20	93.8219	0.641598		679.02	30	104.078	0.625367
680.059	15	90.1617	0.740262		680.03	20	93.9252	0.643586		680	30	104.182	0.627363
681.045	15	90.2722	0.741966		681.012	20	94.034	0.64227		680.984	30	104.296	0.627998
682.026	15	90.3884	0.743976		681.998	20	94.1373	0.643264		681.969	30	104.406	0.626637
683.01	15	90.4824	0.742666		682.982	20	94.2515	0.644931		683.062	30	104.515	0.627635
683.995	15	90.5985	0.744676		683.964	20	94.3603	0.644931		684.046	30	104.635	0.629268
685.089	15	90.7146	0.74437		684.948	20	94.4582	0.645603		685.031	30	104.722	0.629268
686.073	14.998	90.8307	0.74507		686.044	20	94.5832	0.646597		686.02	30	104.842	0.629903
687.063	15	90.9357	0.74507		687.026	20	94.692	0.645281		687	30	104.963	0.631899
688.042	15	91.0408	0.746774		688.012	20	94.7953	0.647269		687.989	30	105.066	0.631536
689.026	15	91.1569	0.746774		689	20	94.8986	0.647941		688.968	30	105.176	0.631536
690.012	15	91.2619	0.747474		689.98	20	95.0074	0.648935		690.063	30	105.29	0.632171
690.995	15	91.3781	0.748479		690.967	20	95.1216	0.649607		691.047	30	105.394	0.633169
692.094	15	91.4942	0.749178		691.953	20	95.2249	0.649607		692.031	30	105.503	0.633804
693.076	15	91.5992	0.750183		693.042	20	95.3391	0.649285		693.021	30	105.602	0.634802
694.057	15	91.7153	0.748873		694.026	20	95.4424	0.651273		694	30	105.727	0.633441
695.046	15	91.8259	0.750883		695.012	20	95.5566	0.651945		694.984	30	105.831	0.635437
696.026	15	91.931	0.750577		695.995	20	95.6654	0.652939		695.969	30	105.935	0.636072
697.011	15	92.036	0.751277		696.98	20	95.7687	0.651623		697.062	30	106.044	0.63707
698	15	92.1466	0.753287		697.964	20	95.872	0.653611		698.047	30	106.153	0.637705
699.089	15	92.2682	0.752981		698.953	20.002	95.9808	0.653289		699.031	30	106.268	0.638703
700.073	15	92.3733	0.754991		700.043	20.002	96.1004	0.655277		700.015	30	106.371	0.639338
701.063	15	92.4894	0.753681		701.03	20.002	96.2146	0.653961		701.006	30	106.497	0.639338
702.042	15	92.6	0.754686		702.011	20.002	96.3179	0.654955		701.989	30	106.584	0.639973
703.026	15	92.705	0.755385		703	20.002	96.4267	0.655627		702.971	30	106.694	0.640971
704.01	15	92.8101	0.756085		703.98	20	96.53	0.657616		704.068	30	106.819	0.641606
704.997	15	92.9206	0.75709		704.969	20	96.6388	0.657294		705.047	30	106.923	0.641606
706.094	15	93.0423	0.755779		705.954	20	96.7421	0.657294		706.031	30	107.027	0.643239
707.073	15	93.1529	0.757789		707.042	20	96.8672	0.657966		707.017	30	107.125	0.641878
708.058	15	93.269	0.757484		708.031	20	96.9705	0.65896		708.003	30	107.251	0.642876
709.045	15	93.374	0.759494		709.012	19.998	97.0738	0.659632		708.989	30	107.354	0.643511
710.026	15	93.4791	0.758183		710	19.998	97.188	0.66162		709.968	30	107.474	0.645507
711.01	15	93.5841	0.757877		710.98	19.996	97.2914	0.660304		711.068	29.998	107.584	0.645144
711.995	15	93.6947	0.759888		711.965	19.996	97.4001	0.661298		712.046	29.998	107.687	0.64714
712.995	15	93.8053	0.760587		712.954	19.996	97.5034	0.659982		713.031	30	107.791	0.645779
713.996	15	93.9214	0.761592		714.045	19.996	97.6285	0.661648		714.021	30	107.906	0.646777
715.088	15	94.0375	0.760281		715.03	19.996	97.7318	0.663636		715	30	108.015	0.647412
716.074	15	94.1426	0.762291		716.012	20	97.8406	0.66232		715.984	30	108.119	0.649408
717.057	15	94.2587	0.761986		716.995	20	97.9439	0.664308		716.97	29.998	108.228	0.649045
718.042	15	94.3637	0.762685		717.98	20.002	98.0581	0.662992		718.063	30	108.348	0.651041
719.026	15	94.4743	0.762685		718.964	20.002	98.1669	0.663986		719.046	30	108.457	0.64968
720.012	15	94.5849	0.761375		719.953	20	98.2702	0.664658		720.031	30	108.567	0.650678
721	15	94.6899	0.76439		721.042	20	98.3898	0.665652		721.018	30	108.67	0.651313
722.094	15	94.8116	0.765089		722.026	20	98.4986	0.666324		722.001	30	108.78	0.65095
723.074	15	94.9166	0.765089		723.012	20	98.6019	0.666324		722.989	30	108.894	0.652946
724.063	15	95.0272	0.764784		723.995	20	98.7052	0.666002		723.97	30	108.998	0.653581
725.047	15	95.1433	0.765483		724.98	20	98.814	0.66799		725.062	30	109.113	0.654579
726.028	15	95.2484	0.766488		725.964	20	98.9173	0.668662		726.047	30	109.216	0.653218
727.013	15	95.3589	0.767188		726.948	20	99.0315	0.669657		727.031	30	109.32	0.655214
727.999	15	95.464	0.769198		728.042	20.002	99.1511	0.668341		728.018	30	109.429	0.654851
729.089	15	95.5856	0.768892		729.026	20.002	99.2436	0.671323		729	30	109.544	0.656847
730.073	15	95.6962	0.769592		730.012	20.002	99.3687	0.671995		729.986	30	109.648	0.655486
731.057	15	95.8013	0.770597		731.001	20.004	99.4829	0.670679		730.969	30	109.752	0.657482
732.042	15	95.9063	0.769286		731.982	20.004	99.5753	0.672667		732.068	30	109.872	0.657119
733.029	15	96.0224	0.769286		732.97	20.004	99.6895	0.671351		733.048	30	109.986	0.659115
734.013	15	96.133	0.771996		733.948	20.006	99.7928	0.674333		734.034	30	110.09	0.658752
734.999	15	96.2381	0.77169		735.044	20.002	99.907	0.673017		735.021	30	110.194	0.658752
736.094	15	96.3597	0.77169		736.03	20	100.01	0.674011		736.006	30	110.298	0.659387
737.075	15	96.4703	0.77239		737.012	19.996	100.114	0.672695		736.984	30	110.412	0.660022
738.059	15	96.5809	0.773395		738.001	19.994	100.233	0.674683		737.971	30	110.521	0.66102
739.045	15	96.6859	0.772084		738.98	19.994	100.342	0.674361		739.067	30	110.636	0.661655
740.026	15	96.791	0.774794		739.969	19.992	100.445	0.675033		740.048	30	110.74	0.662653
741.01	15	96.9071	0.774794		740.953	19.99	100.549	0.677021		741.031	30	110.849	0.663288
741.998	15	97.0176	0.774488		742.042	19.992	100.674	0.676699		742.016	30	110.964	0.664286
743.094	15	97.1393	0.776498		743.031	20	100.777	0.676699		743.006	30	111.068	0.662925
744.076	15	97.2443	0.776192		744.011	20.002	100.88	0.677371		743.985	30	111.171	0.664922
745.057	15	97.3494	0.776892		744.995	20.004	100.995	0.678365		744.97	30	111.286	0.665557
746.046	15	97.46	0.776892		745.98	20.002	101.098	0.679037		746.065	30	111.406	0.665194
747.028	15	97.565	0.778596		746.964	20.002	101.207	0.681025		747.049	30	111.504	0.66719
748.013	15	97.6756	0.778596		747.95	20.002	101.31	0.679709		748.033	30	111.614	0.665829
748.998	15	97.7917	0.779296		749.043	20	101.435	0.680704		749.02	30	111.734	0.668823
750.088	15	97.9078	0.777985		750.03	20	101.538	0.681376		750	30	111.837	0.667462
751.075	15	98.0129	0.781		751.012	20	101.642	0.68237		750.989	30	111.941	0.669458
752.063	15	98.1179	0.780695		751.997	20	101.751	0.683042		751.97	30	112.034	0.668097
753.047	15	98.234	0.780695		752.982	19.998	101.854	0.684036		753.068	30	112.176	0.671091
754.026	15	98.3446	0.779384		753.969	19.998	101.968	0.68272		754.047	30	112.274	0.670728
755.011	15	98.4497	0.782094		754.954	19.998	102.077	0.683392		755.033	30	112.384	0.669367
755.995	15	98.5602	0.783099		756.044	19.996	102.196	0.68538		756.02	30	112.487	0.671363
757.094	15	98.6819	0.783798		757.026	19.998	102.3	0.684064		757	30	112.591	0.671
758.074	15	98.7869	0.783798		758.012	20	102.409	0.685058		757.989	30	112.706	0.672996
759.062	15	98.903	0.783493		758.995	20	102.512	0.68573		758.97	30	112.82	0.673631
760.045	15	99.0136	0.784192		759.98	20	102.626	0.68573		760.068	30	112.924	0.674629
761.026	15	99.1187	0.785197		760.965	20	102.729	0.687396		761.047	30	113.033	0.673268
762.012	15	99.2237	0.785897		761.954	20	102.838	0.687396		762.034	30	113.159	0.675264
762.999	15	99.3343	0.786596		763.042	20	102.958	0.688068		763.019	30	113.252	0.674901
764.089	15	99.4559	0.786596		764.03	20	103.061	0.687746		764	30	113.372	0.676897
765.074	15	99.5665	0.786291		765.017	20	103.17	0.689734		764.987	30	113.476	0.675536
766.063	15	99.6716	0.788301		765.996	19.998	103.279	0.689412		765.971	30	113.59	0.676171
767.047	15	99.7766	0.787995		766.98	19.998	103.382	0.689412		767.066	30	113.705	0.679165
768.029	15	99.8927	0.786685		767.97	20	103.485	0.690084		768.047	30	113.798	0.678802
769.011	15	99.9978	0.788695		768.953	20	103.599	0.690756		769.031	30	113.918	0.678802
769.997	15	100.114	0.789394		770.045	20	103.714	0.691751		770.015	30	114.022	0.679437
771.089	15	100.23	0.789088		771.03	20	103.828	0.692423		771.006	30	114.125	0.680435
772.073	15	100.335	0.791099		772.012	20	103.931	0.693417		771.985	30	114.246	0.68107
773.059	15	100.446	0.790793		773	20	104.04	0.692101		772.971	30	114.333	0.68107
774.045	15	100.556	0.789482		773.982	20	104.143	0.694089		773.968	30	114.448	0.681705
775.026	15	100.672	0.791492		774.965	20	104.252	0.693767		774.97	30	114.557	0.681342
776.011	15	100.777	0.791187		775.953	20	104.355	0.693767		776.068	30	114.671	0.683338
776.998	15	100.882	0.793197		777.043	20	104.475	0.694439		777.046	30	114.797	0.682975
777.995	15	100.993	0.791886		778.026	20	104.584	0.696427		778.034	30	114.89	0.684971
778.995	15	101.104	0.793591		779.012	20	104.687	0.695111		779.015	30	115.01	0.685606
780.088	15	101.225	0.793591		779.995	20	104.801	0.694789		780	30	115.103	0.684245
781.075	15	101.341	0.79429		780.982	20	104.905	0.696777		780.989	30	115.218	0.685243
782.062	15	101.441	0.793985		781.967	20	105.013	0.698443		781.969	30	115.327	0.685878
783.042	15	101.546	0.795995		782.95	20	105.117	0.698443		783.062	30	115.441	0.686876
784.029	15	101.662	0.794684		784.042	20	105.236	0.699115		784.049	30	115.556	0.687511
785.013	15	101.773	0.795384		785.026	20	105.345	0.700109		785.031	30	115.66	0.689507
786	15	101.878	0.796389		786.012	20	105.459	0.700781		786.02	30	115.769	0.688146
787.093	15	101.999	0.797088		786.997	20	105.563	0.700781		787	30	115.884	0.687783
788.075	15	102.104	0.798093		787.98	20	105.666	0.700459		787.989	30	115.982	0.689779
789.06	15	102.215	0.798793		788.97	20	105.769	0.701131		788.969	30	116.086	0.689416
790.046	15	102.32	0.799492		789.954	20	105.883	0.702125		790.063	30	116.206	0.691412
791.026	15	102.436	0.799492		791.044	20	106.003	0.702798		791.049	30	116.315	0.691049
792.01	15	102.547	0.799187		792.03	20	106.106	0.702798		792.033	30	116.43	0.693045
793	15	102.652	0.800891		793.012	20	106.215	0.70347		793.017	30	116.534	0.691684
794.089	15	102.773	0.799886		793.996	20	106.318	0.703148		794.005	30	116.637	0.692319
795.075	15	102.884	0.801591		794.98	20	106.433	0.705136		794.987	30	116.752	0.693317
796.057	15	102.989	0.801285		795.97	20	106.536	0.704814		795.968	30	116.856	0.693952
797.042	15	103.1	0.801285		796.953	20	106.645	0.704814		797.068	30	116.976	0.69495
798.026	15	103.205	0.801984		798.044	20	106.764	0.705486		798.053	30	117.085	0.695585
799.013	15	103.321	0.802684		799.027	20	106.868	0.707474		799.034	30	117.183	0.69622
799.998	15	103.431	0.803689		800.016	20	106.976	0.707152		800.068	30	117.309	0.69622
801.093	15	103.542	0.804388		801.001	20	107.08	0.705836		801.046	30	117.402	0.695857
802.075	15	103.658	0.803078		801.982	20	107.194	0.707824		802.062	30	117.522	0.697853
803.059	15	103.769	0.806093		802.966	20	107.297	0.707502		803.053	30	117.631	0.69749
804.047	15	103.874	0.804782		803.948	20	107.401	0.70949		804.031	30	117.735	0.699486
805.029	15	103.984	0.805482		805.045	20	107.52	0.709168		805.021	30	117.839	0.699123
806.01	15	104.089	0.806487		806.031	20	107.634	0.709168		806.031	30	117.953	0.699758
806.995	15	104.205	0.805176		807.012	20	107.738	0.70984		807.02	30	118.062	0.701754
808.089	15	104.321	0.806881		808.001	20	107.847	0.710512		808.019	30	118.172	0.700393
809.073	15	104.427	0.80758		808.98	20	107.95	0.711506		809.002	30	118.265	0.701391
810.06	15	104.543	0.808585		809.969	20	108.059	0.712178		809.987	30	118.385	0.702026
811.042	15	104.637	0.807275		810.953	20	108.167	0.712178		811.078	30	118.505	0.701663
812.026	15	104.731	0.805964		812.044	20	108.282	0.711856		812.064	30	118.609	0.703659
813.01	15	104.731	0.807974		813.031	20	108.39	0.712529		813.047	30	118.723	0.704294
813.997	15	104.742	0.806664		814.012	20	108.494	0.714517		814.033	30	118.827	0.704294
815.088	15	104.758	0.806664		814.995	20	108.608	0.714195		815.017	30	118.931	0.703931
816.073	15	104.769	0.808674		815.982	20	108.711	0.716183		816.003	30	119.045	0.704566
817.061	15	104.78	0.807363		816.969	20	108.825	0.714867		816.989	30	119.149	0.705564
818.042	15	104.797	0.807363		817.948	20	108.929	0.715861		818.083	30	119.275	0.706199
819.028	15	104.803	0.807363		819.044	20	109.037	0.716533		819.062	30	119.373	0.707197
820.013	15	104.814	0.807363		820.03	20	109.157	0.717205		820.053	30	119.488	0.707832
820.996	15	104.825	0.807057		821.012	20	109.255	0.717205		821.031	30	119.591	0.708467
822.093	15	104.836	0.807057		821.998	20	109.358	0.716883		822.02	30	119.701	0.709465
823.074	15	104.847	0.809068		822.982	20	109.472	0.718871		823	30	119.815	0.7101
824.06	15	104.863	0.807057		823.964	20	109.581	0.718549		823.984	30	119.897	0.709737
825.047	15	104.874	0.807057		824.953	20	109.685	0.717233		825.083	30	120.039	0.709737
826.026	15	104.885	0.807757		826.043	20	109.804	0.719221		826.063	30	120.143	0.710372
827.012	15	104.885	0.807757		827.03	20	109.908	0.718899		827.046	30	120.247	0.712369
828	15	104.902	0.807757		828.012	20	110.027	0.721559		828.031	30	120.35	0.712006
829.089	15	104.908	0.807757		828.995	20	110.125	0.721559		829.02	30	120.465	0.714002
830.075	15	104.919	0.807757		829.981	20	110.239	0.721237		830.002	30	120.569	0.713639
831.063	15	104.93	0.806446		830.965	20	110.343	0.721237		830.986	30	120.684	0.714274
832.042	15	104.941	0.807451		831.954	20	110.446	0.721909		832.078	30	120.804	0.714274
833.028	15	104.941	0.807451		833.043	20	110.571	0.721587		833.063	30	120.896	0.714909
834.012	15	104.952	0.807451		834.031	20	110.674	0.723576		834.049	30	121	0.714546
834.997	15	104.952	0.807451		835.011	20	110.783	0.724248		835.033	30	121.109	0.716542
836.093	15	104.968	0.807451		835.995	20	110.892	0.723926		836.021	30	121.213	0.716179
837.074	15	104.968	0.807451		836.982	20	110.995	0.723926		837	30	121.339	0.718175
838.058	15	104.979	0.807451		837.964	20	111.098	0.725592		837.985	29.996	121.497	0.719808
839.042	15	104.985	0.809461		838.948	20	111.213	0.725592		839.079	30.002	121.579	0.720443
840.028	15	104.99	0.808151		840.045	20	111.332	0.726264		840.063	30	121.666	0.720443
841.012	15	104.99	0.808151		841.03	20	111.436	0.724948		841.049	30	121.781	0.722076
842	15	105.002	0.808151		842.012	20	111.55	0.72793		842.033	29.998	121.89	0.722076
842.998	15	105.007	0.808151		842.996	20	111.653	0.726614		843.016	30	121.989	0.721713
843.996	15	105.013	0.808151		843.981	20	111.756	0.728602		844	30	122.092	0.722348
845.088	15	105.013	0.808151		844.965	20	111.865	0.72828		844.989	30	122.223	0.724344
846.074	15	105.013	0.808151		845.954	20	111.974	0.726964		846.078	30	122.344	0.723981
847.06	15	105.024	0.808151		847.044	20	112.094	0.728952		847.064	30	122.425	0.723981
848.047	15	105.029	0.808151		848.026	20	112.197	0.72863		848.046	30	122.551	0.725614
849.029	15	105.029	0.808151		849.012	20	112.306	0.727314		849.037	30	122.649	0.726249
850.01	15	105.035	0.810161		849.995	20	112.409	0.729302		850.017	30	122.759	0.726249
851	15	105.035	0.810161		850.98	20	112.523	0.730968		851	30	122.862	0.725886
852.094	15	105.035	0.808151		851.965	20	112.621	0.730968		851.989	30	122.982	0.727882
853.075	15	105.046	0.80684		852.948	20	112.73	0.73164		852.986	30	123.086	0.728517
854.104	14.954	105.046	0.81488		854.044	20	112.849	0.731318		854.083	30	123.195	0.728154
855.201	14.906	105.046	0.81357		855.026	20	112.953	0.733307		855.064	30	123.31	0.73015
856.185	14.856	105.046	0.810249		856.016	20	113.072	0.732985		856.051	30	123.43	0.729787
857.171	14.806	105.051	0.808939		856.998	20	113.17	0.731669		857.021	30	123.528	0.730422
858.151	14.756	105.051	0.809638		857.98	20	113.285	0.733657		858.034	30	123.627	0.732418
859.138	14.71	105.046	0.808328		858.968	20	113.388	0.734329		859.031	30	123.747	0.732055
860.123	14.66	105.051	0.805007		859.948	20	113.497	0.734007		860.021	30	123.851	0.734051
861.104	14.608	105.051	0.803696		861.044	20	113.611	0.734007		861.114	30	123.971	0.733688
862.198	14.556	105.051	0.802386		862.03	20	113.72	0.734679		862.097	30	124.08	0.732327
863.183	14.506	105.046	0.799765		863.016	20	113.828	0.735673		863.083	30	124.178	0.734323
864.171	14.456	105.046	0.798454		863.995	20	113.932	0.736345		864.064	30	124.293	0.73396
865.151	14.406	105.046	0.797843		864.98	20	114.04	0.737017		865.051	30	124.397	0.734595
866.136	14.36	105.051	0.794522		865.965	20	114.144	0.737017		866.037	30	124.5	0.736591
867.123	14.308	105.051	0.791901		866.954	20	114.258	0.736695		867.017	30	124.615	0.736228
868.106	14.258	105.046	0.792601		868.043	20	114.378	0.738361		868.017	30	124.724	0.736863
869.199	14.206	105.046	0.789979		869.026	20	114.481	0.738361		869.112	30	124.844	0.737861
870.182	14.156	105.051	0.787358		870.012	20	114.595	0.737045		870.098	30	124.959	0.738496
871.171	14.106	105.046	0.784737		870.995	20	114.698	0.737717		871.079	30	125.063	0.739131
872.153	14.056	105.046	0.783427		871.98	20	114.807	0.738711		872.063	30	125.161	0.740129
873.137	14.01	105.046	0.780805		872.968	20	114.91	0.741371		873.063	30	125.281	0.740764
874.12	13.96	105.051	0.778184		873.948	20	115.019	0.740055		874.063	30	125.385	0.741762
875.105	13.91	105.051	0.775563		875.042	20	115.133	0.741049		875.05	30	125.494	0.742397
876.2	13.856	105.046	0.772942		876.027	20	115.248	0.741722		876.02	30	125.593	0.741036
877.185	13.806	105.051	0.768311		877.012	20	115.351	0.7414		877.114	30	125.718	0.74403
878.172	13.756	105.051	0.7677		878	20	115.454	0.743388		878.095	30	125.822	0.744665
879.154	13.706	105.051	0.765078		878.98	20	115.558	0.74406		879.078	30	125.931	0.744302
880.135	13.658	105.046	0.763768		879.969	20	115.672	0.74406		880.065	30	126.04	0.744302
881.124	13.61	105.046	0.761147		880.953	20	115.775	0.743738		881.046	30	126.133	0.744937
882.111	13.56	105.046	0.758525		882.044	20	115.895	0.74441		882.037	30	126.259	0.74657
883.198	13.506	105.046	0.754594		883.031	20	115.998	0.745404		883.016	30	126.362	0.74657
884.182	13.456	105.046	0.751973		884.012	20	116.112	0.744088		884.114	30	126.483	0.747205
885.167	13.406	105.046	0.749351		884.996	20	116.221	0.74476		885.093	30	126.586	0.746842
886.151	13.356	105.046	0.74673		885.98	20	116.324	0.746748		886.078	30	126.701	0.748838
887.136	13.308	105.046	0.744109		886.969	20	116.433	0.746426		887.065	30	126.805	0.748475
888.12	13.258	105.046	0.740177		887.953	20	116.542	0.747098		888.047	30	126.914	0.74911
889.105	13.21	105.046	0.736246		889.045	20	116.662	0.748092		889.036	30	127.018	0.751106
890.201	13.156	105.046	0.732314		890.028	20	116.765	0.746776		890.017	30	127.127	0.750743
891.188	13.106	105.046	0.729693		891.016	20	116.868	0.747448		891.11	30	127.247	0.751378
892.171	13.056	105.051	0.727071		891.996	20	116.982	0.748442		892.097	30	127.351	0.752376
893.151	13.006	105.051	0.72445		892.98	20	117.086	0.749114		893.083	30	127.455	0.753011
894.137	12.958	105.046	0.721829		893.97	20	117.2	0.749786		894.062	30	127.564	0.752648
895.124	12.908	105.051	0.717897		894.948	20	117.303	0.749786		895.051	30	127.678	0.75664
896.105	12.858	105.046	0.715276		896.042	20	117.423	0.751453		896.036	30	127.782	0.755279
897.198	12.806	105.046	0.712655		897.03	20	117.526	0.750137		897.017	30	127.886	0.754916
898.183	12.756	105.051	0.709728		898.012	20	117.635	0.753119		898.109	30	128.006	0.75791
899.167	12.706	105.046	0.706102		898.996	20	117.744	0.751803		899.097	30	128.121	0.756549
900.151	12.656	105.046	0.703481		899.98	20	117.847	0.752475		900.083	30	128.23	0.757184
901.136	12.61	105.051	0.70086		900.969	20	117.956	0.753469		901.114	30	128.345	0.760178
902.122	12.558	105.051	0.697933		901.954	20	118.059	0.754141		902.094	30	128.443	0.760814
903.104	12.508	105.051	0.695312		903.044	20	118.179	0.753819		903.079	30	128.552	0.760451
904.199	12.456	105.051	0.69138		904.026	20	118.293	0.753819		904.062	30	128.656	0.762447
905.183	12.406	105.046	0.687754		905.012	20	118.396	0.754491		905.051	30	128.776	0.762084
906.167	12.356	105.051	0.684827		905.995	20	118.51	0.754169		906.107	30	128.88	0.762719
907.153	12.306	105.051	0.682206		906.982	20	118.614	0.754169		907.08	30	128.978	0.764715
908.137	12.26	105.046	0.679585		907.964	20	118.717	0.756829		908.112	30	129.115	0.764352
909.125	12.21	105.051	0.675653		908.953	20	118.826	0.756507		909.098	30	129.213	0.765985
910.108	12.16	105.046	0.675042		910.042	20	118.94	0.758495		910.081	30	129.322	0.767981
911.201	12.106	105.051	0.67111		911.026	20	119.054	0.758173		911.066	30	129.42	0.768616
912.182	12.056	105.035	0.666479		912.012	20	119.158	0.756857		912.048	30	129.53	0.768253
913.167	12.006	105.051	0.663858		913	20	119.266	0.757529		913.052	30	129.65	0.768888
914.154	11.956	105.051	0.661936		913.981	20	119.37	0.759517		914.036	30	129.753	0.769886
915.137	11.91	105.046	0.659315		914.965	20	119.478	0.759195		915.072	30	129.863	0.770521
916.12	11.86	105.046	0.655383		915.953	20	119.587	0.759868		916.078	30	129.972	0.772154
917.109	11.81	105.035	0.654772		917.042	20	119.707	0.760862		917.063	30	130.076	0.77415
918.2	11.756	105.051	0.650841		918.031	20	119.81	0.759546		918.049	30	130.19	0.773787
919.188	11.706	105.051	0.644899		919.012	20	119.913	0.760218		919.031	30	130.289	0.774422
920.167	11.656	105.046	0.644288		919.996	20	120.028	0.761212		920.016	30	130.398	0.777416
921.153	11.606	105.051	0.640356		920.982	20	120.131	0.761884		921.11	30	130.518	0.778051
922.138	11.56	105.051	0.637735		921.964	20	120.245	0.762556		922.093	30	130.622	0.777688
923.121	11.51	105.046	0.633803		922.953	20	120.348	0.76355		923.079	30	130.753	0.779321
924.109	11.46	105.051	0.629871		924.044	20	120.468	0.764222		924.067	30	130.857	0.781317
925.201	11.406	105.046	0.62594		925.031	20	120.571	0.7639		925.047	30	130.955	0.781952
926.188	11.356	105.051	0.624323		926.011	20	120.675	0.764572		926.037	30	131.059	0.783585
927.17	11.306	105.046	0.619387		926.998	20	120.784	0.764572		927.018	30	131.168	0.784583
928.153	11.256	105.051	0.61646		927.98	20	120.892	0.765244		928.114	30	131.282	0.785218
929.137	11.208	105.051	0.613839		928.97	20	121.001	0.764922		929.098	30	131.392	0.784855
930.124	11.158	105.051	0.609907		929.953	20	121.104	0.765594		930.08	29.998	131.495	0.787486
931.106	11.11	105.051	0.605975		931.044	20	121.224	0.766588		931.062	30	131.61	0.79048
932.109	11.058	105.046	0.602043		932.03	20	121.338	0.76726		932.048	30	131.714	0.789119
933.199	11.006	105.046	0.601432		933.012	20	121.442	0.765944		933.031	30	131.818	0.790752
934.188	10.956	105.035	0.59418		933.995	20	121.545	0.766616		934.02	30	131.932	0.791387
935.171	10.906	105.051	0.593569		934.98	20	121.659	0.769599		935.109	30	132.052	0.794381
936.153	10.86	105.051	0.590642		935.97	20	121.762	0.769277		936.094	30	132.162	0.794018
937.137	10.81	105.046	0.585705		936.951	20	121.871	0.771265		937.079	30	132.265	0.795651
938.125	10.76	105.051	0.582779		938.042	20	121.991	0.769949		938.068	30	132.364	0.796286
939.105	10.71	105.046	0.578847		939.031	20	122.094	0.769627		939.046	30	132.484	0.798282
940.198	10.656	105.051	0.574915		940.016	20	122.203	0.770299		940.034	29.998	132.588	0.799915
941.184	10.606	105.051	0.572993		940.995	20	122.312	0.772287		941.018	30	132.691	0.799552
942.167	10.556	105.046	0.569062		941.98	20	122.415	0.770971		942.114	30	132.811	0.803544
943.151	10.508	105.046	0.56513		942.964	20	122.518	0.770649		943.094	30	132.921	0.805177
944.138	10.46	105.035	0.561898		943.953	20	122.632	0.771321		944.082	30	133.03	0.803816
945.125	10.41	105.051	0.558971		945.044	20	122.752	0.772315		945.066	30	133.134	0.805449
946.111	10.358	105.046	0.555039		946.03	20	122.855	0.772987		946.049	30	133.237	0.808443
947.2	10.306	105.051	0.549797		947.016	20	122.97	0.773659		947.034	30	133.336	0.809078
948.187	10.256	105.046	0.544555		948.001	20	123.073	0.774653		948.016	30	133.45	0.810711
949.171	10.206	105.046	0.541322		948.98	20	123.176	0.775325		949.114	30	133.576	0.810348
950.154	10.158	105.046	0.538396		949.967	20	123.285	0.775003		950.094	30	133.696	0.81434
951.136	10.11	105.046	0.533153		950.948	20	123.394	0.773687		951.083	30	133.794	0.813977
952.122	10.058	105.051	0.529921		952.045	20	123.508	0.776669		952.062	30	133.893	0.81561
953.104	10.008	105.035	0.525684		953.031	20	123.617	0.777341		953.046	30	134.007	0.818241
954.199	9.956	105.051	0.520441		954.016	20	123.725	0.778014		954.033	30	134.122	0.819239
955.184	9.906	105.051	0.519219		954.995	20	123.829	0.776698		955.02	30	134.226	0.819874
956.172	9.856	105.046	0.513671		955.98	20	123.938	0.777692		956.111	30	134.346	0.821507
957.154	9.81	105.046	0.50974		956.965	20	124.046	0.778364		957.093	30	134.45	0.82314
958.135	9.758	105.046	0.505197		957.953	20	124.15	0.778042		958.083	30	134.553	0.823775
959.12	9.708	105.051	0.500959		959.044	20	124.269	0.778714		959.062	30	134.663	0.826769
960.111	9.66	105.046	0.496417		960.026	20	124.383	0.780702		960.046	29.998	134.755	0.828402
961.201	9.606	105.051	0.489864		961.012	20	124.487	0.78038		961.031	29.998	134.892	0.830036
962.183	9.556	105.046	0.486631		961.998	20	124.59	0.781052		962.02	30	135.001	0.831669
963.172	9.506	105.046	0.483093		962.98	20	124.704	0.782046		963.114	30	135.099	0.832304
964.153	9.46	105.046	0.476541		963.968	20	124.759	0.78073		964.094	30	135.214	0.835298
965.136	9.41	105.051	0.470993		964.953	20	124.775	0.781402		965.083	30	135.323	0.836931
966.124	9.358	105.051	0.46645		966.044	20	124.786	0.781402		966.067	29.998	135.438	0.838564
967.111	9.31	105.046	0.461907		967.026	20	124.797	0.780086		967.048	30	135.547	0.841195
968.198	9.256	105.046	0.455049		968.012	20	124.813	0.78108		968.031	30	135.656	0.842828
969.182	9.206	105.046	0.451511		968.995	19.974	124.819	0.78108		969.021	30	135.749	0.844461
970.172	9.156	105.051	0.445657		969.98	20.004	124.829	0.762193		970.114	30	135.864	0.84809
971.151	9.11	105.046	0.438799		970.97	20.008	124.846	0.76617		971.096	30	135.973	0.849723
972.138	9.058	105.046	0.433645		971.954	20.012	124.857	0.76617		972.081	30	136.082	0.852717
973.124	9.01	105.046	0.426786		973.042	20.012	124.867	0.76617		973.068	30	136.202	0.85435
974.105	8.96	105.035	0.420627		974.03	20.008	124.878	0.76617		974.049	30	136.306	0.855983
975.199	8.906	105.046	0.413463		975.012	19.998	124.889	0.764854		975.031	30	136.41	0.857616
976.183	8.856	105.046	0.407304		975.996	19.994	124.9	0.765848		976.02	30	136.519	0.860247
977.171	8.806	105.046	0.401145		976.982	19.992	124.911	0.765848		977.114	30	136.634	0.86188
978.151	8.758	105.046	0.393981		977.97	19.992	124.916	0.765848		978.093	30	136.743	0.865509
979.138	8.708	105.051	0.386512		978.948	19.992	124.927	0.76652		979.082	30	136.858	0.867142
980.125	8.66	105.046	0.379042		980.043	19.992	124.933	0.76652		980.062	30	136.961	0.868775
981.111	8.608	105.046	0.370568		981.028	19.998	124.949	0.76652		981.049	30	137.082	0.870408
982.201	8.556	105.051	0.360477		982.012	20.004	124.949	0.76652		982.031	30	137.18	0.872041
983.188	8.506	105.046	0.353707		982.996	20.004	124.96	0.767514		983.016	30	137.284	0.873674
984.167	8.456	105.046	0.342916		983.98	20.004	124.971	0.76652		984.02	30	137.404	0.874309
985.153	8.408	105.046	0.332826		984.964	20.004	124.976	0.767514		985.11	30	137.507	0.877303
986.137	8.36	105.035	0.32374		985.948	20.004	124.987	0.767514		986.096	30	137.628	0.878936
987.124	8.308	105.046	0.313649		987.045	20.004	124.993	0.766198		987.083	30	137.731	0.881567
988.106	8.258	105.051	0.300937		988.031	20.004	125.009	0.766198		988.068	30	137.83	0.881204
989.199	8.206	105.046	0.287614		989.012	20.002	124.998	0.768186		989.049	30	137.933	0.882837
990.183	8.156	105.051	0.274291		989.996	20.002	125.009	0.768186		990.033	30	138.037	0.883472
991.171	8.106	105.046	0.258958		990.98	20	125.014	0.768186		991.015	30	138.152	0.885105
992.151	8.06	105.035	0.242009		991.969	20	125.02	0.768186		992.114	30	138.272	0.886738
993.136	8.01	105.046	0.226065		992.953	19.998	125.02	0.768186		993.094	30	138.376	0.887373
994.125	7.958	105.046	0.2075		994.044	19.996	125.031	0.768186		994.083	30	138.496	0.889006
995.105	7.91	105.051	0.186313		995.031	19.996	125.036	0.770174		995.067	30	138.6	0.892
996.198	7.856	105.046	0.16019		996.017	19.996	125.041	0.768858		996.047	30	138.698	0.892635
997.182	7.806	105.035	0.135771		996.998	19.996	125.041	0.768858		997.031	30	138.818	0.892272
998.167	7.758	105.029	0.105105		997.98	19.996	125.041	0.768858		998.016	30	138.927	0.892907
999.154	7.71	105.029	0.0672747		998.97	19.996	125.052	0.768858		999.11	30	139.031	0.89454
1000.14	7.66	104.985	0.0131064		999.948	19.996	125.052	0.768858		1000.09	30	139.146	0.895175
1001.12	7.612	104.797	-0.103094		1001.04	19.996	125.058	0.768858		1001.08	30	139.249	0.896173
1002.11	7.888	49.1695	-6.40299		1002.03	19.996	125.058	0.769852		1002.07	30	139.37	0.896808
					1003.02	19.998	125.069	0.769852		1003.05	30	139.473	0.898441
					1004	20	125.069	0.769852		1004.03	30	139.577	0.899076
					1004.98	20	125.058	0.769852		1005.02	30	139.681	0.900709
					1005.96	20	125.069	0.769852		1006.11	30	139.812	0.900709
					1006.95	20.002	125.074	0.769852		1007.09	30	139.905	0.902342
					1007.95	19.998	125.069	0.744373		1008.08	30	140.019	0.902977
					1009.02	19.944	125.074	0.744373		1009.07	30	140.123	0.902614
					1010.05	19.896	125.074	0.743057		1010.05	30	140.238	0.90325
					1011.03	19.846	125.074	0.741741		1011.03	30	140.341	0.904883
					1012.02	19.804	125.074	0.740103		1012.02	30	140.451	0.905881
					1013.01	19.756	125.074	0.737793		1013.11	30	140.565	0.906516
					1013.98	19.7	125.069	0.736477		1014.09	30	140.686	0.907151
					1014.97	19.65	125.058	0.733845		1015.08	30	140.784	0.906788
					1015.95	19.604	125.09	0.733523		1016.07	30	140.893	0.907423
					1017.05	19.546	125.069	0.729897		1017.05	30	140.997	0.909056
					1018.03	19.502	125.074	0.729575		1018.03	30	141.095	0.911052
					1019.02	19.45	125.074	0.726943		1019.02	30	141.215	0.910689
					1020	19.406	125.074	0.725627		1020.11	30	141.335	0.911324
					1020.99	19.35	125.074	0.722995		1021.1	30	141.439	0.910961
					1021.97	19.302	125.08	0.721679		1022.08	30	141.554	0.911596
					1022.95	19.252	125.074	0.719047		1023.07	30	141.657	0.912594
					1024.05	19.202	125.069	0.716415		1024.05	30	141.761	0.913229
					1025.03	19.152	125.074	0.713783		1025.03	30	141.876	0.914862
					1026.05	19.098	125.052	0.712467		1026.02	30	141.98	0.915497
					1027.04	19.048	125.074	0.709835		1027.11	30	142.1	0.915134
					1028.02	19	125.069	0.707203		1028.09	30	142.187	0.91713
					1029.01	18.954	125.069	0.704571		1029.08	30	142.313	0.917765
					1030.01	18.902	125.074	0.702261		1030.07	30	142.427	0.917402
					1031.05	18.846	125.069	0.699307		1031.05	30	142.537	0.918037
					1032.04	18.8	125.074	0.697991		1032.03	30	142.646	0.917674
					1033.02	18.75	125.074	0.697347		1033.02	30	142.75	0.918309
					1034.23	18.69	125.074	0.691411		1034.11	30	142.859	0.917946
					1035.22	18.64	125.074	0.688779		1035.09	30	142.963	0.921938
					1036.21	18.59	125.074	0.686147		1036.08	30	143.077	0.921575
					1037.19	18.54	125.069	0.683515		1037.07	30	143.197	0.920214
					1038.17	18.492	125.074	0.680883		1038.05	30	143.296	0.921847
					1039.16	18.444	125.074	0.678251		1039.03	30	143.405	0.922482
					1040.14	18.394	125.074	0.675619		1040.02	30	143.509	0.922482
					1041.23	18.34	125.069	0.674975		1041.11	30	143.623	0.924115
					1042.22	18.29	125.074	0.670355		1042.1	30	143.727	0.92475
					1043.2	18.24	125.069	0.669711		1043.08	30	143.847	0.924387
					1044.19	18.19	125.074	0.667079		1044.07	30	143.945	0.923026
					1045.17	18.142	125.074	0.664447		1045.05	30	144.066	0.925657
					1046.16	18.092	125.074	0.661815		1046.03	30	144.175	0.925294
					1047.14	18.044	125.074	0.660177		1047.02	30	144.273	0.925929
					1048.24	17.99	125.074	0.656551		1048.11	30	144.393	0.925566
					1049.22	17.94	125.069	0.653919		1049.1	30	144.502	0.927562
					1050.21	17.89	125.069	0.652281		1050.08	30	144.584	0.929195
					1051.19	17.84	125.069	0.648655		1051.07	30	144.715	0.927834
					1052.17	17.792	125.069	0.647017		1052.05	30	144.819	0.928469
					1053.16	17.742	125.074	0.644385		1053.03	30	144.923	0.928106
					1054.14	17.692	125.058	0.641753		1054.02	30	145.027	0.928741
					1055.23	17.64	125.058	0.639121		1055.11	30	145.163	0.930374
					1056.22	17.59	125.069	0.635173		1056.09	30	145.267	0.93237
					1057.2	17.54	125.074	0.634529		1057.08	30	145.371	0.932007
					1058.19	17.49	125.074	0.631897		1058.06	30	145.463	0.932642
					1059.17	17.442	125.074	0.629265		1059.05	30	145.595	0.932279
					1060.16	17.392	125.074	0.626633		1060.03	30	145.687	0.932914
					1061.14	17.342	125.074	0.622013		1061.02	30	145.808	0.932551
					1062.23	17.29	125.074	0.621369		1062.11	30	145.911	0.933186
					1063.22	17.24	125.08	0.618737		1063.1	30	146.02	0.933821
					1064.2	17.188	125.074	0.616105		1064.08	30	146.141	0.933458
					1065.19	17.14	125.069	0.613473		1065.06	30	146.239	0.934093
					1066.17	17.094	125.074	0.611835		1066.05	30	146.354	0.93373
					1067.16	17.044	125.074	0.609203		1067.03	30	146.457	0.934365
					1068.14	16.992	125.069	0.606571		1068.02	30	146.577	0.935
					1069.23	16.94	125.069	0.60394		1069.11	30	146.687	0.934638
					1070.22	16.89	125.08	0.603296		1070.1	30	146.79	0.935273
					1071.2	16.84	125.074	0.600664		1071.08	30	146.894	0.93491
					1072.19	16.79	125.069	0.598032		1072.07	30	147.003	0.936906
					1073.17	16.744	125.074	0.592096		1073.05	30	147.096	0.936543
					1074.16	16.692	125.074	0.591452		1074.03	30	147.096	0.937178
					1075.14	16.644	125.069	0.590808		1075.01	30	147.134	0.937813
					1076.23	16.59	125.069	0.588176		1076.11	30	147.129	0.936452
					1077.22	16.54	125.074	0.585544		1077.1	30	147.151	0.936452
					1078.2	16.49	125.074	0.582912		1078.08	30	147.151	0.936089
					1079.19	16.44	125.069	0.581274		1079.06	29.998	147.173	0.936089
					1080.17	16.394	125.074	0.577648		1080.05	30	147.178	0.934728
					1081.16	16.342	125.069	0.57601		1081.03	30	147.211	0.936724
					1082.14	16.292	125.069	0.573378		1082.02	30	147.205	0.935363
					1083.24	16.24	125.074	0.570746		1083.11	30	147.211	0.935363
					1084.22	16.19	125.074	0.568786		1084.09	30	147.233	0.934002
					1085.2	16.14	125.074	0.566154		1085.08	30	147.233	0.935
					1086.19	16.09	125.074	0.564516		1086.06	30	147.238	0.935
					1087.17	16.042	125.074	0.563872		1087.05	30	147.265	0.935635
					1088.16	15.992	125.074	0.559924		1088.03	30	147.287	0.935635
					1089.14	15.942	125.074	0.55928		1089.02	30	147.271	0.935635
					1090.23	15.89	125.074	0.556326		1090.02	30	147.287	0.93627
					1091.22	15.84	125.074	0.555682		1091.11	30	147.293	0.93627
					1092.2	15.79	125.069	0.552728		1092.09	30	147.309	0.93627
					1093.19	15.74	125.069	0.552084		1093.08	30	147.32	0.934909
					1094.17	15.692	125.074	0.54913		1094.07	30	147.315	0.935907
					1095.16	15.642	125.069	0.546498		1095.05	30	147.331	0.935907
					1096.14	15.592	125.058	0.546526		1096.03	30	147.336	0.934546
					1097.23	15.538	125.074	0.543573		1097.05	30	147.336	0.934546
					1098.22	15.49	125.074	0.541613		1098.09	30	147.336	0.936542
					1099.2	15.44	125.074	0.540647		1099.06	30	147.353	0.936542
					1100.19	15.39	125.074	0.538015		1100.05	30	147.358	0.935181
					1101.17	15.342	125.069	0.536055		1101.05	30	147.358	0.935181
					1102.16	15.292	125.074	0.535089		1102.03	30	147.369	0.935181
					1103.14	15.242	125.069	0.532135		1103.02	30	147.38	0.935181
					1104.23	15.19	125.052	0.531169		1104.11	30	147.391	0.934818
					1105.22	15.14	125.074	0.529209		1105.09	30	147.391	0.934818
					1106.21	15.09	125.074	0.528243		1106.08	30	147.38	0.934818
					1107.19	15.04	125.074	0.524295		1107.07	30	147.407	0.934818
					1108.17	14.992	125.069	0.523329		1108.05	30	147.407	0.934818
					1109.16	14.942	125.074	0.521369		1109.03	30	147.407	0.935453
					1110.14	14.892	125.08	0.51941		1110.02	30	147.413	0.933457
					1111.23	14.84	125.069	0.516456		1111.11	30	147.413	0.935453
					1112.22	14.79	125.074	0.51549		1112.09	30	147.413	0.935453
					1113.2	14.74	125.074	0.511542		1113.08	30	147.418	0.935453
					1114.19	14.69	125.074	0.510576		1114.06	30	147.418	0.935453
					1115.17	14.642	125.069	0.508616		1115.05	30	147.429	0.936088
					1116.16	14.592	125.074	0.506656		1116.03	30	147.435	0.936088
					1117.14	14.542	125.074	0.503702		1117.03	29.978	147.429	0.937539
					1118.23	14.49	125.069	0.501742		1118.02	29.922	147.44	0.936178
					1119.22	14.44	125.069	0.498788		1119	29.876	147.435	0.935815
					1120.2	14.39	125.069	0.496828		1119.99	29.828	147.418	0.933456
					1121.19	14.34	125.074	0.494868		1120.97	29.78	147.435	0.933093
					1122.17	14.292	125.074	0.491914		1121.96	29.732	147.418	0.930734
					1123.16	14.242	125.069	0.489954		1123.05	29.674	147.429	0.928012
					1124.14	14.192	125.069	0.487001		1124.03	29.628	147.44	0.926651
					1125.23	14.14	125.074	0.483725		1125.02	29.578	147.429	0.926288
					1126.22	14.09	125.08	0.481765		1126.01	29.528	147.435	0.923566
					1127.2	14.04	125.074	0.477817		1126.98	29.478	147.429	0.921207
					1128.19	13.99	125.074	0.474863		1127.97	29.43	147.429	0.919846
					1129.17	13.944	125.058	0.472903		1128.95	29.38	147.418	0.918122
					1130.16	13.894	125.069	0.469949		1129.96	29.33	147.429	0.9154
					1131.14	13.844	125.069	0.467989		1131.05	29.278	147.429	0.914039
					1132.23	13.79	125.074	0.463719		1132.03	29.228	147.435	0.911317
					1133.22	13.74	125.09	0.461759		1133.02	29.178	147.418	0.909956
					1134.2	13.69	125.074	0.456495		1134	29.128	147.429	0.907234
					1135.19	13.64	125.074	0.455529		1134.99	29.08	147.429	0.905873
					1136.17	13.594	125.074	0.453569		1135.97	29.03	147.435	0.903151
					1137.16	13.544	125.069	0.449621		1136.96	28.98	147.435	0.900429
					1138.14	13.494	125.069	0.445351		1138.05	28.928	147.429	0.897707
					1139.23	13.44	125.074	0.442075		1139.03	28.878	147.451	0.896346
					1140.22	13.39	125.058	0.438127		1140.02	28.828	147.429	0.893624
					1141.2	13.34	125.074	0.434851		1141.01	28.778	147.429	0.890902
					1142.19	13.29	125.074	0.430582		1141.99	28.73	147.429	0.88818
					1143.17	13.242	125.074	0.428622		1142.97	28.68	147.429	0.886819
					1144.16	13.192	125.074	0.424352		1143.95	28.63	147.429	0.884097
					1145.14	13.144	125.074	0.421076		1145.05	28.578	147.435	0.881375
					1146.23	13.09	125.069	0.416806		1146.03	28.528	147.435	0.878653
					1147.22	13.04	125.069	0.412858		1147.02	28.478	147.435	0.875931
					1148.2	12.99	125.074	0.41157		1148	28.428	147.429	0.873209
					1149.19	12.94	125.069	0.4073		1148.99	28.38	147.44	0.873845
					1150.17	12.892	125.074	0.404024		1149.97	28.33	147.429	0.871123
					1151.16	12.842	125.069	0.399754		1150.96	28.28	147.429	0.868401
					1152.14	12.792	125.074	0.39449		1152.05	28.228	147.429	0.865679
					1153.23	12.74	125.074	0.393202		1153.03	28.178	147.435	0.862957
					1154.22	12.69	125.074	0.387938		1154.02	28.128	147.429	0.860235
					1155.2	12.64	125.069	0.382352		1155	28.078	147.435	0.857513
					1156.19	12.59	125.069	0.38007		1155.99	28.03	147.435	0.856152
					1157.17	12.544	125.074	0.378111		1156.97	27.98	147.429	0.85343
					1158.16	12.492	125.074	0.372525		1157.96	27.93	147.429	0.851706
					1159.14	12.444	125.069	0.367933		1159.05	27.878	147.435	0.848984
					1160.23	12.39	125.069	0.364657		1160.03	27.828	147.429	0.846262
					1161.22	12.34	125.069	0.360387		1161.02	27.778	147.44	0.842179
					1162.21	12.29	125.069	0.354479		1162.01	27.728	147.429	0.840818
					1163.19	12.24	125.074	0.350209		1162.99	27.682	147.418	0.838096
					1164.17	12.194	125.074	0.347605		1163.97	27.63	147.418	0.835374
					1165.16	12.144	125.074	0.343335		1164.95	27.58	147.435	0.832652
					1166.14	12.092	125.069	0.338421		1166.05	27.528	147.429	0.830565
					1167.23	12.04	125.069	0.333829		1167.03	27.478	147.429	0.827208
					1168.22	11.99	125.074	0.328915		1168.02	27.428	147.435	0.825121
					1169.2	11.94	125.069	0.324324		1169.01	27.378	147.413	0.822399
					1170.19	11.89	125.069	0.31941		1169.99	27.33	147.429	0.819677
					1171.17	11.844	125.069	0.314496		1170.97	27.28	147.429	0.816955
					1172.16	11.792	125.069	0.308266		1171.96	27.23	147.429	0.814233
					1173.14	11.742	125.069	0.301042		1173.05	27.178	147.429	0.813507
					1174.24	11.69	125.069	0.296478		1174.03	27.126	147.429	0.810785
					1175.22	11.64	125.041	0.289604		1175.02	27.076	147.429	0.808063
					1176.2	11.59	125.069	0.281093		1176.01	27.026	147.44	0.805341
					1177.19	11.54	125.074	0.272259		1176.99	26.98	147.429	0.801258
					1178.17	11.494	125.058	0.258483		1177.97	26.932	147.435	0.798536
					1179.16	11.442	125.058	0.24538		1178.95	26.882	147.435	0.795814
					1180.14	11.392	125.052	0.230638		1180.05	26.828	147.429	0.79409
					1181.23	11.34	125.069	0.21031		1181.03	26.778	147.429	0.791368
					1182.22	11.29	125.058	0.188989		1182.02	26.728	147.429	0.787285
					1183.2	11.24	125.058	0.163747		1183.01	26.678	147.44	0.784563
					1184.19	11.19	125.041	0.131926		1183.99	26.632	147.435	0.783837
					1185.17	11.144	125.036	0.0918865		1184.97	26.58	147.435	0.781115
					1186.16	11.094	125.02	0.0311413		1185.95	26.53	147.429	0.777032
					1187.14	11.044	124.976	-0.0732975		1187.05	26.478	147.435	0.77431
					1188.23	11.234	68.8615	-3.38831		1188.03	26.428	147.429	0.771588
					1189.22	11.072	41.1004	-5.92868		1189.02	26.378	147.429	0.768503
										1190	26.328	147.435	0.765782
										1190.98	26.28	147.418	0.761699
										1191.97	26.23	147.418	0.760973
										1192.96	26.18	147.429	0.758251
										1194.05	26.128	147.435	0.754168
										1195.03	26.078	147.435	0.751083
										1196.02	26.028	147.429	0.748361
										1197.01	25.978	147.44	0.746274
										1197.99	25.93	147.435	0.742191
										1198.97	25.88	147.429	0.739469
										1199.96	25.83	147.435	0.737382
										1201.05	25.778	147.418	0.733299
										1202.03	25.728	147.435	0.730214
										1203.02	25.678	147.418	0.726131
										1204.01	25.628	147.435	0.723409
										1204.99	25.58	147.429	0.721322
										1205.97	25.53	147.435	0.718237
										1206.96	25.48	147.435	0.714154
										1208.05	25.428	147.44	0.712067
										1209.03	25.378	147.413	0.707984
										1210.02	25.328	147.435	0.703901
										1211	25.278	147.435	0.701814
										1211.99	25.23	147.429	0.698729
										1212.97	25.18	147.413	0.694646
										1213.95	25.13	147.435	0.692559
										1215.05	25.078	147.435	0.687115
										1216.03	25.028	147.429	0.68403
										1217.02	24.978	147.44	0.679947
										1218	24.928	147.429	0.6765
										1218.99	24.88	147.435	0.673415
										1219.97	24.83	147.429	0.669332
										1220.96	24.78	147.451	0.665884
										1222.05	24.728	147.418	0.661801
										1223.03	24.678	147.435	0.658353
										1224.02	24.626	147.418	0.65427
										1225	24.578	147.435	0.649824
										1225.99	24.53	147.429	0.646376
										1226.97	24.48	147.429	0.642293
										1227.96	24.43	147.429	0.637847
										1229.05	24.378	147.44	0.634399
										1230.03	24.328	147.429	0.628955
										1231.02	24.278	147.429	0.625507
										1232.01	24.228	147.44	0.622422
										1232.99	24.18	147.429	0.618974
										1233.97	24.13	147.44	0.614528
										1234.96	24.08	147.429	0.609084
										1236.05	24.026	147.418	0.605636
										1237.03	23.978	147.418	0.599829
										1238.02	23.926	147.429	0.596381
										1239.01	23.878	147.429	0.590938
										1239.98	23.83	147.435	0.58749
										1240.97	23.78	147.451	0.581683
										1241.96	23.73	147.451	0.578235
										1243.05	23.678	147.429	0.572428
										1244.03	23.628	147.44	0.567619
										1245.02	23.578	147.429	0.564171
										1246	23.528	147.435	0.557366
										1246.98	23.482	147.44	0.553555
										1247.97	23.432	147.418	0.54675
										1248.95	23.382	147.429	0.542939
										1250.05	23.328	147.451	0.53813
										1251.03	23.278	147.44	0.531325
										1252.02	23.228	147.435	0.526153
										1253.01	23.178	147.429	0.520346
										1253.99	23.13	147.429	0.514176
										1254.97	23.08	147.418	0.50837
										1255.96	23.03	147.44	0.5022
										1257.05	22.978	147.429	0.494669
										1258.03	22.928	147.435	0.487501
										1259.02	22.878	147.435	0.482329
										1260	22.828	147.413	0.478155
										1260.99	22.78	147.435	0.470987
										1261.97	22.73	147.435	0.463456
										1262.96	22.68	147.418	0.453566
										1264.05	22.628	147.429	0.447033
										1265.03	22.578	147.429	0.439502
										1266.02	22.528	147.429	0.430247
										1267.01	22.478	147.413	0.422354
										1267.99	22.43	147.435	0.416819
										1268.97	22.382	147.44	0.406929
										1269.96	22.33	147.413	0.396313
										1271.05	22.278	147.429	0.387058
										1272.03	22.228	147.44	0.37744
										1273.02	22.178	147.435	0.366824
										1274.01	22.128	147.418	0.356208
										1274.99	22.082	147.429	0.344232
										1275.97	22.03	147.44	0.330894
										1276.95	21.982	147.418	0.319552
										1278.05	21.928	147.44	0.303492
										1279.03	21.878	147.451	0.290789
										1280.02	21.828	147.418	0.275364
										1281	21.778	147.429	0.258579
										1281.99	21.732	147.418	0.239434
										1282.97	21.68	147.429	0.218837
										1283.95	21.63	147.435	0.195881
										1285.05	21.578	147.435	0.162038
										1286.03	21.528	147.435	0.125018
										1287.02	21.478	147.391	0.0654968
										1288	21.432	146.463	-0.171862
										1288.99	21.484	71.9645	-4.31883

## Sheet: stress-strain_0.1
Time/s	σ3/MPa	σ1/MPa	εV		Time/s	σ3/MPa	σ1/MPa	εV		Time/s	σ3/MPa	σ1/MPa	εV
0	15	15.0002	0		0	20	20.3413	0		0	30	29.997	0
0.98	15	15.0113	0.00100301		1.046	20	20.391	0.000992851		0.989	30	30.0187	0.002002
1.967	15	15.0113	0.00100301		2.028	20	20.5569	0.00297855		1.969	30	30.1162	0.002002
2.951	15	15.0113	0.00100301		3.017	20	20.7172	0.00397141		2.958	30	30.2137	0.004004
3.935	15	15.0113	0.00100301		4	20	20.7891	0.00397141		3.941	30	30.3328	0.00500501
4.917	15	15.0113	0		4.979	20	20.872	0.00595711		5.034	30	30.4465	0.00500501
6.016	15	15.0389	0		6.078	20	21.0103	0.00595711		6.016	29.998	30.5603	0.00569372
7	15	15.2159	0.00401204		7.061	20	21.1264	0.00794281		7.001	30	30.6577	0.00669472
7.98	15	15.4425	0.00601805		8.046	20	21.2259	0.00893566		7.985	30	30.7715	0.00869673
8.969	15	15.531	0.00802407		9.028	20	21.3309	0.00893566		8.97	30	30.8798	0.0106987
9.969	15	15.5863	0.00902708		10.013	20	21.4526	0.0109214		9.958	30	30.9881	0.0116997
10.952	15	15.6692	0.0110331		10.997	20	21.5466	0.0119142		10.938	30	31.091	0.0103864
11.939	15	15.8019	0.0120361		11.999	20	21.6516	0.012573		11.937	30	31.1993	0.0123884
12.918	15	15.9291	0.0140421		12.996	20	21.7677	0.0135658		13.031	30	31.313	0.0133894
14.011	15	16.0397	0.0157242		14.09	20	21.8894	0.0155515		14.02	30	31.4213	0.0153915
15.001	15	16.1503	0.0177302		15.075	20	22	0.0175372		15.006	30	31.5351	0.0170812
15.981	15	16.2553	0.0207392		16.057	20	22.1105	0.0185301		15.989	30	31.6325	0.0190832
16.971	15	16.3659	0.0217422		17.046	20	22.2211	0.0215086		16.968	30	31.7463	0.0200842
17.949	15	16.482	0.0224213		18.028	20	22.3317	0.0234943		17.955	30	31.8437	0.0220862
19.032	15	16.5981	0.0254303		19.017	20	22.4367	0.02548		18.94	30	31.9521	0.0217739
20.016	15	16.7087	0.0274363		19.999	20	22.5473	0.0251459		20.032	30	32.0712	0.0237759
21	15	16.8137	0.0291184		21.092	20	22.669	0.0281245		21.021	30	32.1795	0.0267789
21.982	15	16.9243	0.0301214		22.078	20	22.7795	0.0301102		22.001	30	32.2878	0.0254656
22.969	15	17.0294	0.0321274		23.057	20	22.8901	0.0330887		22.99	30	32.3853	0.0274676
23.951	15	17.14	0.0341335		24.046	20	22.9952	0.0350744		23.968	30	32.499	0.0304706
24.938	15	17.2505	0.0358155		25.028	19.998	23.0836	0.0347403		24.957	30	32.6073	0.0314716
25.935	15	17.3611	0.0368185		26.017	19.998	23.2163	0.036726		25.938	30	32.7102	0.0301583
27.032	15	17.4827	0.0408306		26.995	20	23.338	0.0397046		27.031	30	32.8294	0.0341623
28.013	15	17.5878	0.0405066		28.088	20	23.4486	0.0416903		28.019	30	32.9377	0.0371653
29.011	15	17.6984	0.0435156		29.074	20	23.5536	0.0426831		29.006	30	33.046	0.0368531
29.995	15	17.809	0.0455216		30.062	20	23.6642	0.0433419		29.985	30	33.1543	0.0388551
30.981	15	17.9195	0.0472037		31.046	20	23.7748	0.0463204		30.968	30	33.2572	0.0408571
31.968	15	18.0301	0.0492097		32.026	20	23.8798	0.0473133		31.958	30	33.3655	0.0405448
32.953	15	18.1352	0.0502127		33.014	20	23.9904	0.049299		32.942	30	33.4738	0.0425468
33.933	15	18.2458	0.0518948		33.995	20	24.0955	0.0522775		34.031	30	33.593	0.0435478
35.032	15	18.3563	0.0539008		35.092	20	24.2226	0.0529363		35.019	30	33.7013	0.0462385
36.012	15	18.4669	0.0569098		36.077	20	24.3332	0.0539291		35.999	30	33.8042	0.0472395
37.001	15	18.5886	0.0599189		37.057	20	24.4383	0.0579005		36.984	30	33.9125	0.0492415
37.983	15	18.6936	0.0605979		38.042	20	24.5488	0.0588934		37.968	30	34.0208	0.0489292
38.964	15	18.8042	0.063607		39.028	20	24.6484	0.0618719		38.953	30	34.1237	0.0519322
39.951	15	18.9092	0.065613		40.013	20	24.7645	0.0625307		39.938	30	34.232	0.0539342
40.939	15	18.9977	0.067295		40.996	20	24.864	0.0645164		41.031	30	34.3566	0.0546229
42.032	15	18.1131	0.0763221		42.092	20	24.9856	0.0655092		42.018	30	34.4541	0.0556239
43.012	14.998	19.9929	0.129158		43.078	20	25.1017	0.0684878		43.006	30	34.557	0.058627
44	15	19.8658	0.127831		44.057	20	25.2178	0.0704735		43.99	30	34.6653	0.0593157
44.981	15	19.4345	0.123819		45.046	20	25.3284	0.0701394		44.969	30	34.779	0.0613177
45.964	15	19.3073	0.121813		46.026	20	25.4279	0.0741108		45.957	30	34.8765	0.0623187
46.951	15	19.3294	0.121813		47.01	19.998	25.533	0.0751036		46.94	30	34.9956	0.0630074
47.938	15	19.8381	0.126504		48	20	25.638	0.0770893		48.034	30	35.1039	0.0660104
49.032	15	20.004	0.12851		49.09	20	25.7597	0.0787409		49.017	30	35.2123	0.0670114
50.011	15	20.0427	0.12851		50.078	20	25.8758	0.0807266		50.001	30	35.3206	0.0677001
50.996	15	20.1035	0.129513		51.06	20	25.9864	0.0837052		50.989	30	35.4235	0.0707031
51.98	14.998	20.2086	0.132198		52.046	20	26.0914	0.084698		51.968	30	35.5264	0.0727051
52.964	15	20.3413	0.133201		53.026	20	26.202	0.0853568		52.958	30	35.6347	0.0723928
53.953	15	20.4739	0.13621		54.013	20	26.3126	0.0863496		53.942	30	35.743	0.0743948
54.933	15	20.579	0.136889		54.995	20	26.4176	0.090321		55.033	30	35.8675	0.0773978
56.031	15	20.6896	0.139898		56.088	20	26.5448	0.0913139		56.02	30	35.9759	0.0780866
57.014	15	20.7946	0.142907		57.077	20	26.6499	0.0929655		57.006	30	36.0788	0.0810896
57.996	15	20.9052	0.143586		58.063	20	26.7604	0.0949512		57.985	30	36.1871	0.0807773
58.982	15	21.0158	0.144589		59.046	20	26.871	0.0969369		58.97	30	36.2954	0.0827793
59.968	15	21.1208	0.146595		60.028	20	26.9761	0.0999154		59.953	30	36.3983	0.0857823
60.949	15	21.2314	0.149604		61.011	20	27.0867	0.0995813		60.943	30	36.5066	0.086471
61.938	15	21.342	0.150283		62	20	27.1917	0.101567		62.032	30	36.6257	0.087472
63.027	15	21.4636	0.151286		63.088	20	27.3189	0.104546		63.018	30	36.734	0.089474
64.014	15	21.5742	0.153971		64.075	20	27.4184	0.106531		64.006	30	36.8424	0.0911637
65	15	21.6793	0.15698		65.062	20	27.5345	0.106197		64.989	30	36.9452	0.0931657
65.982	15	21.7899	0.157983		66.046	20	27.6451	0.109176		65.971	30	37.0536	0.0928534
66.969	15	21.9004	0.158662		67.028	20	27.7501	0.111161		66.953	30	37.1565	0.0948554
67.949	15	22.011	0.161671		68.017	20	27.8607	0.113147		67.942	30	37.2648	0.0978584
68.938	15	22.1161	0.163677		68.995	20	27.9713	0.114799		69.031	30	37.3785	0.0985472
70.032	15	22.2432	0.163353		70.092	20	28.0874	0.115792		70.019	30	37.4922	0.0995482
71.011	15	22.3483	0.166362		71.077	20	28.198	0.11877		70.999	30	37.5897	0.102551
71.996	15	22.4589	0.168368		72.061	20	28.303	0.120756		71.985	30	37.7034	0.10324
72.982	15	22.5584	0.169047		73.046	20	28.4136	0.121415		72.968	30	37.8117	0.105242
73.967	15	22.6745	0.172057		74.028	20	28.5297	0.122407		73.953	30	37.9201	0.10493
74.953	15	22.7851	0.171733		75.013	20	28.6292	0.125386		74.937	30	38.023	0.107933
75.938	15	22.8957	0.174742		75.997	20	28.7398	0.127372		76.034	30	38.1421	0.109935
77.03	15	23.0118	0.176748		77.092	20	28.8615	0.12803		77.019	30	38.245	0.111624
78.011	15	23.1168	0.177427		78.076	20	28.972	0.131009		77.999	29.998	38.3533	0.113626
79	15	23.2274	0.17843		79.06	20	29.0826	0.132002		78.989	30	38.4562	0.114627
79.983	15	23.3435	0.183445		80.041	20	29.1877	0.133988		79.968	30	38.5645	0.115316
80.965	15	23.443	0.182118		81.026	20	29.2983	0.135639		80.956	30	38.6728	0.118319
81.954	15	23.5536	0.185127		82.01	20	29.4088	0.137625		81.938	30	38.7757	0.119008
82.939	15	23.6587	0.187133		82.999	20	29.5139	0.138618		83.032	30	38.9003	0.120009
84.032	15	23.7803	0.186809		84.09	20	29.6411	0.140603		84.019	30	39.0086	0.122011
85.011	15	23.8909	0.190821		85.078	20	29.7461	0.143582		85.001	30	39.1115	0.1237
85.998	15	24.0015	0.191824		86.061	20	29.8567	0.144241		85.985	30	39.2198	0.125702
86.98	15	24.1065	0.193506		87.046	20	29.9673	0.145234		86.971	30	39.3227	0.127392
87.966	15	24.2171	0.195512		88.026	20	30.0723	0.148212		87.958	30	39.4256	0.128393
88.949	15	24.3277	0.196515		89.01	20	30.1829	0.148871		88.943	30	39.5339	0.130395
89.933	15	24.4383	0.1992		89.995	20	30.2935	0.150857		89.942	30	39.6422	0.130083
91.032	15	24.5654	0.200203		91.092	20	30.4151	0.153835		91.032	30	39.7668	0.134087
92.011	15	24.6705	0.203212		92.078	20	30.5146	0.156814		92.021	30	39.8697	0.135088
93.001	15	24.7755	0.203891		93.059	20	30.6308	0.155487		92.999	30	39.978	0.136778
93.983	15	24.8861	0.205897		94.041	20	30.7413	0.158465		93.989	30	40.0863	0.136778
94.965	15	24.9967	0.2069		95.028	20	30.8464	0.160451		94.968	30	40.1892	0.139468
95.949	15	25.1073	0.208582		96.01	20	30.957	0.161444		95.954	30	40.2975	0.140469
96.936	15	25.2123	0.210588		96.995	20	31.062	0.162103		96.937	30	40.4058	0.142471
98.031	15	25.3284	0.21227		98.088	20	31.1837	0.165081		98.032	30	40.525	0.144161
99.011	15	25.4445	0.214276		99.076	20	31.2998	0.167067		99.02	30	40.6224	0.145162
100	15	25.5551	0.217285		100.061	20	31.3993	0.16806		100.002	30	40.7362	0.147164
100.981	15	25.6602	0.216961		101.041	20	31.5099	0.169711		100.99	30	40.8445	0.147853
101.97	15	25.7707	0.216961		102.029	20	31.626	0.17269		101.968	30	40.9528	0.148854
102.952	15	25.8813	0.220973		103.017	20	31.7255	0.17269		102.953	30	41.0557	0.150544
103.933	15	25.9864	0.222655		103.999	20	31.8305	0.174675		103.937	30	41.164	0.152546
105.031	15	26.108	0.223659		105.092	20	31.9577	0.176327		105.033	30	41.2777	0.154548
106.011	15	26.2131	0.225665		106.074	20	32.0683	0.178313		106.017	30	41.386	0.156237
107	15	26.3236	0.225341		107.061	20	32.1789	0.181291		106.999	30	41.4998	0.157238
107.981	15	26.4398	0.229353		108.042	20	32.2839	0.183277		107.989	30	41.5973	0.157927
108.967	15	26.5393	0.230356		109.026	20	32.3945	0.182943		108.969	30	41.711	0.16093
109.954	15	26.6554	0.231035		110.013	20	32.4996	0.184929		109.956	30	41.8085	0.162932
110.939	15	26.766	0.232038		111	20	32.6101	0.187907		110.938	30	41.9168	0.16262
111.933	15	26.8765	0.23605		112.088	20	32.7373	0.188566		112.034	30	42.0413	0.164622
113.031	15	26.9927	0.235726		113.078	20	32.8424	0.191544		113.018	30	42.1442	0.164309
114.013	15	27.1032	0.238735		114.062	20	32.9529	0.191544		113.999	30	42.2525	0.168313
115.001	15	27.2083	0.239414		115.046	20	33.0635	0.192537		114.989	30	42.3554	0.169314
115.981	15	27.3189	0.24142		116.028	20	33.1686	0.194189		115.971	30	42.4637	0.170003
116.97	15	27.435	0.244429		117.012	20	33.2791	0.196175		116.953	30	42.5721	0.173006
117.949	15	27.5345	0.244105		117.995	20	33.3842	0.19816		117.942	30	42.6804	0.173695
118.939	15	27.6451	0.244105		119.088	20	33.5114	0.201139		119.032	30	42.7995	0.174696
120.032	15	27.7667	0.247114		120.077	20	33.6164	0.200805		120.019	30	42.9024	0.176698
121.012	15	27.8773	0.249799		121.062	20	33.727	0.20279		121	30	43.0107	0.178388
121.995	15	27.9824	0.252808		122.042	20	33.8376	0.205769		121.985	30	43.119	0.179389
122.981	15	28.0929	0.253811		123.026	20	33.9426	0.207755		122.97	30	43.2273	0.181391
123.966	15	28.2035	0.25449		124.012	20	34.0532	0.207421		123.957	30	43.3302	0.18308
124.953	15	28.3086	0.256496		124.997	20	34.1638	0.209406		124.938	30	43.4386	0.185082
125.933	15	28.4191	0.256172		126.092	20	34.2799	0.210399		126.032	30	43.5577	0.18477
127.032	15	28.5408	0.259181		127.076	20	34.396	0.213044		127.017	30	43.6552	0.186772
128.018	15	28.6514	0.261187		128.061	20	34.4955	0.214036		127.999	30	43.7689	0.188774
129.001	15	28.7564	0.260863		129.046	20	34.6116	0.216022		128.984	30	43.8772	0.190464
129.981	15	28.867	0.264875		130.046	20	34.7222	0.219001		129.97	30	43.9801	0.191465
130.969	15	28.9776	0.265878		131.029	20	34.8328	0.217674		130.954	30	44.0776	0.192153
131.949	15	29.0882	0.266557		132.194	20	34.96	0.220652		131.938	30	44.1967	0.193154
132.933	15	29.1932	0.26756		133.171	20	35.0595	0.222638		133.032	30	44.3105	0.195845
134.031	15	29.3204	0.270245		134.154	20	35.1756	0.223631		134.02	30	44.4188	0.196846
135.011	15	29.4199	0.271248		135.136	20	35.2862	0.22429		134.999	30	44.5325	0.198848
135.996	15	29.536	0.273254		136.122	20	35.3912	0.227268		135.984	30	44.63	0.200538
136.982	15	29.6355	0.272931		137.106	20	35.5018	0.229254		136.968	30	44.7437	0.20254
137.969	15	29.7516	0.27594		138.088	20	35.6124	0.230247		137.958	30	44.852	0.202228
138.949	15	29.8622	0.277946		139.092	20	35.7174	0.230905		138.937	30	44.9549	0.20423
139.933	15	29.9673	0.278625		140.184	20	35.8391	0.233884		140.031	30	45.0687	0.205231
141.032	15	30.0889	0.281634		141.171	20	35.9552	0.23587		141.016	30	45.1878	0.205919
142.013	15	30.194	0.28131		142.152	20	36.0547	0.235536		141.999	30	45.2799	0.208922
143	15	30.3045	0.283316		143.137	20	36.1708	0.238514		142.989	30	45.3882	0.209611
143.981	15	30.4151	0.285322		144.12	20	36.2703	0.2405		143.971	30	45.4965	0.210612
144.967	15	30.5202	0.284998		145.106	20	36.3865	0.242486		144.958	30	45.6048	0.212614
145.954	15	30.6308	0.288007		146.092	20	36.497	0.242151		145.937	30	45.7185	0.214304
146.936	15	30.7469	0.290013		147.187	20	36.6131	0.244137		147.031	30	45.8323	0.216306
148.028	15	30.863	0.291695		148.166	20	36.7237	0.24513		148.02	30	45.9406	0.215994
149.013	15	30.968	0.293701		149.154	20	36.8288	0.245789		149.001	30	46.0489	0.217996
150	15	31.0786	0.293377		150.135	20	36.9394	0.248767		149.99	30	46.1518	0.218997
150.981	15	31.1892	0.295383		151.121	20	37.0499	0.250753		150.97	30	46.2601	0.221687
151.969	15	31.2998	0.296386		152.109	20	37.155	0.251746		151.957	30	46.363	0.222688
152.954	15	31.4048	0.299071		153.091	20	37.2656	0.253397		152.942	30	46.4713	0.223377
153.938	15	31.5154	0.300074		154.187	20	37.3872	0.255383		154.034	30	46.5904	0.224378
155.029	15	31.637	0.300753		155.171	20	37.4978	0.257369		155.019	30	46.6987	0.227381
156.012	15	31.7476	0.301756		156.153	20	37.6084	0.257035		156.002	30	46.8016	0.22807
156.995	15	31.8527	0.303762		157.138	20	37.7189	0.25902		156.989	30	46.91	0.230072
157.982	15	31.9632	0.305444		158.12	20	37.824	0.261999		157.97	30	47.0183	0.229759
158.964	15	32.0738	0.30745		159.106	20	37.9346	0.261999		158.953	30	47.1212	0.231761
159.949	15	32.1844	0.308453		160.088	20	38.0396	0.263651		159.94	30	47.2295	0.232762
160.933	15	32.2895	0.309132		161.186	20	38.1668	0.265636		161.031	30	47.354	0.235453
162.03	15	32.4056	0.312141		162.171	20	38.2719	0.266629		162.015	30	47.4569	0.236454
163.011	15	32.5217	0.31282		163.151	20	38.3824	0.269608		162.999	30	47.5652	0.237143
163.996	15	32.6323	0.313823		164.136	20	38.4875	0.270266		163.985	30	47.6627	0.240146
164.98	15	32.7318	0.316832		165.12	20	38.5981	0.272252		164.971	30	47.7765	0.240146
165.965	15	32.8479	0.315505		166.109	20	38.7086	0.273245		165.956	30	47.8739	0.241836
166.953	15	32.9585	0.319517		167.092	20	38.8137	0.273904		166.939	30	47.9768	0.243838
167.938	15	33.069	0.32052		168.185	20	38.9409	0.274897		168.032	30	48.1068	0.243525
169.031	15	33.1852	0.3212		169.167	20	39.0404	0.277875		169.019	30	48.2097	0.245527
170.018	15	33.2902	0.324209		170.154	20	39.151	0.278534		169.999	30	48.3126	0.245215
170.997	15	33.4008	0.323885		171.142	20	39.2671	0.28052		170.99	30	48.4209	0.249219
171.982	15	33.5169	0.325891		172.122	20	39.3777	0.281512		171.971	30	48.5292	0.25022
172.965	15	33.6164	0.3289		173.104	20	39.4827	0.283498		172.957	30	48.6375	0.250909
173.949	15	33.7215	0.329579		174.092	20	39.5933	0.283164		173.943	30	48.7404	0.25191
174.933	15	33.8321	0.330582		175.188	20	39.7094	0.28515		175.033	30	48.865	0.253912
176.031	15	33.9592	0.331261		176.166	20	39.82	0.288128		176.021	30	48.9733	0.255601
177.012	15	34.0643	0.333267		177.151	20	39.925	0.290114		177.001	30	49.0762	0.257603
177.995	15	34.1748	0.336276		178.138	20	40.0356	0.28978		177.99	30	49.1791	0.257291
178.981	15	34.2854	0.335952		179.124	20	40.1462	0.291766		178.97	30	49.2874	0.259293
179.965	15	34.396	0.337958		180.11	20	40.2512	0.293751		179.953	30	49.3957	0.258981
180.951	15	34.5011	0.339964		181.088	20	40.3618	0.295403		180.942	30	49.504	0.260983
181.935	15	34.6116	0.33964		182.187	20	40.4835	0.295403		182.032	30	49.6232	0.263986
183.031	15	34.7333	0.341646		183.171	20	40.5885	0.296396		183.019	30	49.7315	0.264675
184.018	15	34.8439	0.343328		184.154	20	40.6991	0.298381		184	30	49.8344	0.265676
185.001	15	34.9544	0.344331		185.142	20	40.8097	0.300033		184.99	30	49.9481	0.266364
185.981	15	35.065	0.346337		186.121	20	40.9202	0.302019		185.969	30	50.0456	0.268366
186.968	15	35.1701	0.347016		187.109	20	41.0308	0.303012		186.953	30	50.1539	0.270056
187.949	15	35.2751	0.348019		188.092	20	41.1359	0.30367		187.937	30	50.2622	0.270056
188.939	15	35.3857	0.350025		189.184	20	41.2575	0.306649		189.032	30	50.3759	0.273059
189.938	15	35.4908	0.349701		190.167	20	41.3681	0.308635		190.02	30	50.4897	0.272747
191.031	15	35.6179	0.353713		191.151	20	41.4787	0.309627		191	30	50.5872	0.274749
192.013	15	35.7285	0.353389		192.138	20	41.5893	0.310286		191.985	30	50.7009	0.275437
192.995	15	35.8391	0.355395		193.12	20	41.6943	0.311279		192.968	30	50.8092	0.276438
193.983	15	35.9441	0.358404		194.109	20	41.8049	0.313265		193.957	30	50.9067	0.27844
194.97	15	36.0547	0.35808		195.088	20	41.9099	0.312931		194.942	30	51.0204	0.28013
195.952	15	36.1653	0.360086		196.187	20	42.0371	0.316902		196.031	30	51.1341	0.282132
196.933	15	36.2759	0.362092		197.171	20	42.1366	0.317895		197.02	30	51.2424	0.28182
198.032	15	36.403	0.363774		198.152	20	42.2527	0.318554		198.006	30	51.3508	0.283822
199.012	15	36.5081	0.363774		199.139	20	42.3633	0.319546		198.985	30	51.4645	0.28351
199.995	15	36.6131	0.365457		200.124	20	42.4739	0.321532		199.969	30	51.562	0.285512
200.983	15	36.7127	0.367463		201.106	20	42.579	0.323518		200.957	30	51.6757	0.286513
201.965	15	36.8177	0.368466		202.092	20	42.6895	0.323184		201.937	30	51.784	0.289203
202.951	15	36.9228	0.369145		203.187	20	42.8056	0.326162		203.033	30	51.8815	0.290204
203.933	15	37.0499	0.370148		204.171	20	42.9162	0.326162		204.018	30	52.0006	0.290893
205.032	15	37.166	0.37183		205.153	20	43.0213	0.329141		205.003	30	52.1089	0.291894
206.013	15	37.2766	0.373836		206.141	20	43.1319	0.3298		205.989	30	52.2172	0.293896
206.995	15	37.3817	0.375842		207.121	20	43.2369	0.331785		206.968	30	52.3201	0.295586
207.981	15	37.4923	0.375518		208.104	20	43.3475	0.334764		207.957	30	52.4393	0.295586
208.968	15	37.5973	0.377524		209.092	20	43.4581	0.333437		208.937	30	52.5368	0.297276
209.949	15	37.7079	0.3772		210.187	20	43.5797	0.33443		210.031	30	52.6559	0.299278
210.939	15	37.8185	0.379206		211.171	20	43.6903	0.338401		211.016	30	52.7642	0.30128
212.032	15	37.9401	0.382215		212.153	20	43.8009	0.338067		212.001	30	52.8671	0.300967
213.014	15	38.0507	0.382894		213.137	20	43.9059	0.340053		212.99	30	52.97	0.302969
214.001	15	38.1613	0.383897		214.12	20	44.0165	0.341046		213.971	30	53.0837	0.302657
214.981	15	38.2663	0.385903		215.106	20	44.1215	0.344024		214.954	30	53.1866	0.304659
215.964	15	38.3769	0.385579		216.092	20	44.2377	0.342697		215.942	30	53.2895	0.306349
216.949	15	38.482	0.387585		217.088	20	44.3427	0.344683		217.031	30	53.4033	0.306349
217.933	15	38.5925	0.388264		218.183	20	44.4643	0.346669		218.016	30	53.5224	0.309352
219.032	15	38.7197	0.391273		219.171	20	44.5749	0.34832		219.001	30	53.6199	0.31004
220.014	15	38.8248	0.392276		220.154	20	44.6855	0.349313		219.984	30	53.7282	0.31004
220.997	15	38.9298	0.392955		221.135	20	44.7906	0.351299		220.97	30	53.8419	0.31173
221.982	15	39.0404	0.394961		222.124	20	44.8956	0.351957		221.953	30	53.9394	0.313732
222.965	15	39.151	0.395964		223.109	20	45.0062	0.351957		222.937	30	54.0586	0.314733
223.953	15	39.2615	0.396643		224.088	20	45.1168	0.354936		224.033	30	54.1777	0.315422
224.933	15	39.3666	0.397646		225.182	20	45.2439	0.355929		225.02	30	54.2806	0.316423
226.027	15	39.4827	0.400331		226.166	20	45.349	0.356588		225.999	30	54.3835	0.317112
227.011	15	39.5933	0.401334		227.152	20	45.4596	0.359566		226.985	30	54.4918	0.318113
228.001	15	39.7094	0.40334		228.136	20	45.5646	0.361552		227.971	30	54.6055	0.320115
228.98	15	39.82	0.403016		229.121	20	45.6752	0.361218		228.953	30	54.7084	0.320803
229.967	15	39.925	0.406025		230.104	20	45.7858	0.363203		229.937	30	54.8113	0.321804
230.954	15	40.0356	0.404698		231.092	20	45.8964	0.364196		231.033	30	54.9251	0.323494
231.933	15	40.1462	0.40871		232.187	20	46.0125	0.364855		232.017	30	55.0388	0.325496
233.029	15	40.2623	0.40871		233.171	20	46.1341	0.367834		232.999	30	55.1471	0.326185
234.011	15	40.3673	0.410393		234.151	20	46.2392	0.367834		233.984	30	55.25	0.327186
235	15	40.4779	0.411396		235.135	20	46.3442	0.370812		234.969	30	55.3529	0.329188
235.982	15	40.5885	0.413402		236.124	20	46.4548	0.369485		235.954	30	55.4612	0.328875
236.97	15	40.6936	0.414081		237.11	20	46.5543	0.371471		236.938	30	55.5641	0.330877
237.953	15	40.8041	0.415084		238.088	20	46.6704	0.374449		238.033	30	55.6832	0.330565
238.933	15	40.9202	0.415763		239.186	19.998	46.7865	0.375108		239.019	30	55.7915	0.332567
240.027	15	41.0364	0.416766		240.167	19.998	46.8971	0.376101		240	30	55.9053	0.333256
241.012	15	41.1469	0.419775		241.152	20	47.0077	0.378087		240.985	30	56.0082	0.334257
242	15	41.252	0.418448		242.137	20	47.1127	0.377753		241.971	30	56.1165	0.33726
242.98	15	41.3626	0.42246		243.125	20	47.2233	0.379738		242.957	30	56.2194	0.337949
243.966	15	41.4732	0.422136		244.106	20	47.3394	0.381724		243.942	30	56.3277	0.339951
244.954	15	41.5782	0.424142		245.091	20	47.439	0.383376		245.033	30	56.4414	0.339638
245.933	15	41.6888	0.425145		246.186	20	47.5661	0.383376		246.016	30	56.5606	0.34164
247.03	15	41.8104	0.425824		247.171	20	47.6712	0.384368		246.999	30	56.6526	0.341328
248.011	15	41.921	0.42783		248.151	20	47.7762	0.386354		247.99	30	56.7609	0.34333
248.995	15	42.0261	0.427506		249.139	20	47.8923	0.387013		248.971	30	56.8638	0.344331
249.981	15	42.1366	0.430515		250.125	20	47.9974	0.388006		249.957	30	56.983	0.34502
250.964	15	42.2472	0.432521		251.109	20	48.108	0.390984		250.937	30	57.0859	0.347022
251.954	15	42.3578	0.431194		252.092	20	48.213	0.391643		252.032	30	57.205	0.348023
252.933	15	42.4628	0.432197		253.188	20	48.3402	0.392636		253.019	30	57.3079	0.348712
253.933	15	42.5734	0.436209		254.171	20	48.4452	0.392636		253.999	30	57.4162	0.349713
254.939	15	42.684	0.435885		255.153	20	48.5558	0.39528		254.985	30	57.5191	0.350401
256.027	15	42.8056	0.437891		256.142	20	48.6664	0.396273		255.968	30	57.6329	0.352403
257.012	15	42.9162	0.439573		257.124	20	48.777	0.398259		256.958	30	57.7412	0.352091
257.995	15	43.0268	0.441579		258.106	20	48.8765	0.397925		257.942	30	57.8441	0.354093
258.98	15	43.1319	0.440252		259.088	20	48.9926	0.39991		259.032	30	57.9632	0.355094
259.969	15	43.2424	0.443261		260.186	20	49.1143	0.401896		260.021	30	58.0715	0.357785
260.953	15	43.353	0.443261		261.171	20	49.2138	0.404875		260.999	30	58.1744	0.357785
261.935	15	43.4636	0.444943		262.152	20	49.3244	0.403548		261.985	30	58.2773	0.357472
263.032	15	43.5742	0.446949		263.137	20	49.4405	0.404541		262.968	30	58.3802	0.359474
264.016	15	43.6903	0.446625		264.124	20	49.54	0.408512		263.955	30	58.4993	0.361164
264.997	15	43.8009	0.448631		265.11	20	49.6561	0.407185		264.942	30	58.6022	0.362165
265.982	15	43.9004	0.449634		266.088	20	49.7667	0.408178		266.031	30	58.7106	0.364167
266.964	15	44.0165	0.450314		267.184	20	49.8828	0.410164		267.02	30	58.8189	0.364856
267.952	15	44.1271	0.450314		268.171	20	49.9878	0.409829		268.003	30	58.9326	0.365857
268.933	15	44.2321	0.453323		269.151	20	50.0984	0.411815		268.985	30	59.0409	0.366546
270.032	15	44.3538	0.454002		270.138	20	50.2035	0.412808		269.968	30	59.1438	0.367547
271.012	15	44.4588	0.457011		271.124	20	50.314	0.415452		270.956	30	59.2467	0.369549
271.995	15	44.5694	0.455684		272.109	20	50.4357	0.416445		271.938	30	59.3658	0.370237
272.983	15	44.68	0.456687		273.088	20	50.5352	0.418431		273.033	30	59.485	0.371238
273.968	15	44.785	0.460699		274.188	20	50.6624	0.419424		274.019	30	59.5825	0.371927
274.953	15	44.8956	0.459372		275.171	20	50.7674	0.420083		275.001	30	59.6854	0.372928
275.933	15	45.0117	0.460375		276.153	20	50.8725	0.420083		275.989	30	59.7991	0.373617
277.032	15	45.1278	0.462057		277.139	20	50.9886	0.423061		276.971	30	59.902	0.374618
278.016	15	45.2384	0.464063		278.121	20	51.0936	0.42372		277.953	30	60.0103	0.37662
278.996	15	45.3435	0.465066		279.109	20	51.1987	0.42372		278.942	30	60.124	0.377308
279.982	15	45.454	0.465745		280.092	20	51.3093	0.426698		280.033	30	60.2323	0.378309
280.967	14.998	45.5646	0.467751		281.187	20	51.4364	0.426364		281.021	30	60.3515	0.378998
281.954	15	45.6752	0.466424		282.171	20	51.5415	0.42835		282.006	30	60.4544	0.379999
282.939	15	45.7747	0.469433		283.154	20	51.6521	0.430336		282.99	30	60.5573	0.380688
284.032	15	45.9019	0.470436		284.137	20	51.7627	0.430002		283.969	30	60.6656	0.38269
285.016	15	46.0069	0.469109		285.124	20	51.8677	0.431987		284.958	30	60.7685	0.382378
285.996	15	46.1175	0.473121		286.105	20	51.9783	0.43298		285.942	30	60.8768	0.385381
286.981	15	46.2281	0.472797		287.088	20	52.0889	0.433639		287.031	30	60.9959	0.385381
287.965	15	46.3387	0.472797		288.182	20	52.1994	0.436618		288.015	30	61.0988	0.38707
288.952	15	46.4493	0.475806		289.171	20	52.31	0.436618		289.002	30	61.2017	0.38707
289.933	15	46.5543	0.476485		290.153	20	52.4261	0.437276		289.989	30	61.31	0.389761
291.032	15	46.6815	0.477488		291.14	20	52.5367	0.438269		290.97	30	61.4238	0.389761
292.016	15	46.7865	0.478167		292.122	20	52.6418	0.440255		291.958	30	61.5158	0.391451
292.995	15	46.8971	0.480173		293.11	20	52.7523	0.441248		292.937	30	61.635	0.391451
293.98	15	47.0022	0.481176		294.088	20	52.8574	0.441906		294.034	30	61.7541	0.394454
294.964	15	47.1127	0.481855		295.187	20	52.9846	0.443892		295.02	30	61.8624	0.39314
295.951	15	47.2233	0.482858		296.167	20	53.0896	0.444885		296.003	30	61.9708	0.396143
296.933	15	47.3284	0.483537		297.152	20	53.1947	0.445544		296.989	30	62.0736	0.396832
298.027	15	47.4445	0.483537		298.142	20	53.3052	0.446537		297.97	30	62.1765	0.397833
299.016	15	47.5661	0.486546		299.12	20	53.4103	0.448522		298.957	30	62.2903	0.398522
300.001	15	47.6656	0.488228		300.11	20	53.5264	0.450174		299.942	30	62.3932	0.400524
300.982	15	47.7818	0.488228		301.092	20	53.637	0.450174		301.031	30	62.5069	0.401525
301.97	15	47.8813	0.488908		302.186	20	53.7586	0.45216		302.015	30	62.6098	0.402214
302.954	15	47.9919	0.490914		303.171	20	53.8637	0.451825		302.999	30	62.7235	0.403215
303.938	15	48.108	0.493923		304.153	20	53.9743	0.453811		303.985	30	62.8264	0.403903
305.032	15	48.2241	0.493599		305.135	20	54.0793	0.455797		304.97	30	62.9347	0.404904
306.012	15	48.3291	0.493599		306.124	20	54.1899	0.455463		305.957	30	63.0485	0.405593
306.996	15	48.4397	0.494278		307.109	20	54.2949	0.457448		306.939	30	63.1568	0.407595
307.982	15	48.5503	0.495281		308.088	20	54.4	0.458441		308.031	30	63.2759	0.408596
308.964	15	48.6553	0.497966		309.187	20	54.5327	0.4591		309.016	30	63.368	0.409285
309.954	15	48.7659	0.497966		310.171	20	54.6433	0.460093		310	30	63.4817	0.410286
310.933	15	48.8765	0.498969		311.153	20	54.7483	0.462079		310.985	30	63.59	0.410975
312.032	15	48.9981	0.500651		312.137	20	54.8534	0.462737		311.969	29.998	63.6983	0.412977
313.016	15	49.1087	0.500651		313.125	20	54.964	0.46373		312.957	30	63.8012	0.412664
313.995	15	49.2138	0.50133		314.104	20	55.069	0.465716		313.937	30	63.8987	0.414666
314.982	15	49.3244	0.503336		315.088	20	55.1851	0.465382		315.033	30	64.0233	0.414354
315.969	15	49.4349	0.504339		316.188	20	55.3012	0.467367		316.02	30	64.1316	0.416356
316.949	15	49.5455	0.506021		317.165	20	55.4063	0.469353		317	30	64.2453	0.417357
317.933	15	49.6506	0.508027		318.154	20	55.5224	0.470346		317.99	30	64.3374	0.418046
319.032	15	49.7777	0.5067		319.139	20	55.633	0.471005		318.969	30	64.4511	0.420048
320.016	15	49.8828	0.509709		320.124	20	55.738	0.471998		319.958	30	64.554	0.419735
320.995	15	49.9934	0.510388		321.109	20	55.8486	0.473983		320.937	30	64.6677	0.421737
321.981	15	50.0984	0.511391		322.092	20	55.9536	0.473649		322.031	30	64.7814	0.421425
322.97	15	50.209	0.511391		323.187	20	56.0753	0.475635		323.017	30	64.8898	0.423427
323.951	15	50.3196	0.51207		324.167	20	56.1803	0.477621		324.006	30	64.9981	0.425429
324.933	15	50.4246	0.513073		325.153	20	56.2909	0.477286		324.989	30	65.101	0.425117
326.032	15	50.5463	0.515758		326.139	20	56.407	0.479272		325.971	30	65.2039	0.425117
327.016	15	50.6624	0.515758		327.12	20	56.501	0.480265		326.957	30	65.3068	0.426807
327.995	15	50.7619	0.516761		328.104	20	56.6061	0.480924		327.942	30	65.4259	0.428809
328.98	15	50.8669	0.51744		329.092	20	56.7277	0.482909		329.034	30	65.5451	0.428496
329.969	15	50.9775	0.518443		330.188	20	56.8493	0.482909		330.018	30	65.6479	0.430498
330.951	15	51.0936	0.519122		331.171	20	56.9599	0.484561		331.003	30	65.7563	0.429185
331.933	15	51.1932	0.522131		332.153	20	57.0705	0.484561		331.989	30	65.8592	0.432188
332.938	15	51.3037	0.522131		333.137	20	57.1756	0.486213		332.968	30	65.9729	0.43419
334.03	15	51.4309	0.52281		334.121	20	57.2917	0.487205		333.957	30	66.0758	0.433878
335.016	15	51.536	0.523813		335.104	20	57.3967	0.489191		334.939	30	66.1787	0.43588
335.995	15	51.6465	0.525496		336.092	20	57.5018	0.491177		336.034	30	66.3032	0.436568
336.981	15	51.7571	0.527502		337.187	20	57.6234	0.48985		337.02	30	66.4061	0.437569
337.969	15	51.8622	0.528181		338.171	20	57.7395	0.490843		337.999	30	66.5144	0.438258
338.952	15	51.9728	0.528181		339.151	20	57.839	0.492828		338.985	30	66.6228	0.439259
339.938	15	52.0889	0.529184		340.138	20	57.9496	0.492494		339.968	30	66.7365	0.439259
341.032	15	52.205	0.530866		341.123	20	58.0657	0.49448		340.954	30	66.8285	0.439948
342.016	15	52.3156	0.532872		342.105	20	58.1708	0.496466		341.938	30	66.9423	0.44195
342.996	15	52.4206	0.531545		343.088	20	58.2758	0.496132		343.032	30	67.0668	0.441638
343.98	15	52.5312	0.534554		344.186	20	58.3919	0.498117		344.02	30	67.1697	0.444641
344.967	15	52.6473	0.534554		345.171	20	58.5081	0.501096		344.999	30	67.278	0.443327
345.953	15	52.7523	0.535233		346.152	20	58.6186	0.499769		345.985	30	67.3755	0.445329
346.933	15	52.8574	0.536236		347.137	20	58.7237	0.499769		346.968	30	67.4893	0.445017
348.03	15	52.9846	0.536915		348.124	20	58.8343	0.502748		347.957	30	67.5921	0.447019
349.014	15	53.0896	0.537918		349.109	20	58.9504	0.503406		348.943	30	67.7059	0.449021
349.995	15	53.1947	0.540603		350.092	20	59.0444	0.504399		350.031	30	67.8088	0.448709
350.981	15	53.3052	0.540603		351.186	20	59.1715	0.506385		351.016	30	67.9225	0.450711
351.964	15	53.4103	0.541606		352.171	20	59.2876	0.506051		352	30	68.02	0.450398
352.949	15	53.5209	0.542285		353.151	20	59.3927	0.508036		352.984	30	68.1283	0.4524
353.939	15	53.637	0.543288		354.135	20	59.4977	0.508695		353.969	30	68.2529	0.453089
355.032	15	53.7531	0.543967		355.121	20	59.6083	0.509688		354.956	30	68.3503	0.45409
356.012	15	53.8581	0.545973		356.11	20	59.7134	0.511674		355.937	30	68.4586	0.454779
356.996	15	53.9743	0.545973		357.092	20	59.824	0.512667		357.033	30	68.5724	0.45578
357.982	15	54.0848	0.547655		358.183	20	59.9401	0.513325		358.019	30	68.6915	0.456469
358.969	15	54.1899	0.548658		359.171	20	60.0506	0.515311		359.002	30	68.7782	0.45747
359.951	15	54.2949	0.547331		360.151	20	60.1723	0.515311		359.985	30	68.9027	0.459472
360.933	15	54.4055	0.549337		361.141	20	60.2663	0.514977		360.969	30	69.011	0.46016
362.031	15	54.5216	0.549013		362.124	20	60.3824	0.516963		361.953	30	69.1085	0.461161
363.016	15	54.6377	0.551019		363.109	20	60.493	0.517955		362.942	30	69.2114	0.46185
364.001	15	54.7428	0.553025		364.088	20	60.598	0.518614		364.032	30	69.3197	0.462851
364.98	15	54.8589	0.552701		365.187	20	60.7197	0.519607		365.019	30	69.4443	0.46354
365.967	15	54.964	0.55571		366.171	20	60.8302	0.520266		366.002	30	69.558	0.465542
366.949	15	55.0745	0.554383		367.152	20	60.9353	0.522251		366.989	30	69.6501	0.464228
367.933	15	55.1796	0.556389		368.138	20	61.0514	0.523244		367.971	30	69.753	0.465229
369.031	15	55.3012	0.557068		369.121	20	61.1564	0.523903		368.957	30	69.8721	0.465918
370.011	15	55.4063	0.558072		370.11	20	61.267	0.523903		369.94	30	69.975	0.466919
370.996	15	55.5169	0.561081		371.092	20	61.3776	0.524896		371.031	30	70.0942	0.467608
371.98	15	55.6219	0.559754		372.188	20	61.4937	0.52754		372.02	30	70.2025	0.468609
372.967	15	55.738	0.56176		373.171	20	61.6043	0.52754		373.002	30	70.3054	0.470611
373.954	15	55.8486	0.560433		374.151	20	61.7094	0.528533		373.99	30	70.4137	0.4713
374.938	15	55.9536	0.563442		375.139	20	61.8199	0.529192		374.97	30	70.5274	0.472301
376.032	15	56.0753	0.564121		376.124	20	61.936	0.530185		375.954	30	70.6195	0.472989
377.012	15	56.1859	0.565124		377.106	20	62.0411	0.53217		376.937	30	70.7224	0.47399
378.001	15	56.2909	0.56713		378.092	20	62.1517	0.531836		378.032	30	70.8469	0.474679
378.98	15	56.4015	0.566806		379.187	20	62.2733	0.531836		379.02	30	70.9607	0.476681
379.968	15	56.5065	0.568812		380.171	20	62.3784	0.535808		379.999	30	71.0636	0.476369
380.951	15	56.6227	0.569491		381.153	20	62.4889	0.535474		380.99	30	71.1719	0.478371
381.933	15	56.7277	0.569491		382.142	20	62.594	0.535474		381.969	30	71.2748	0.478059
383.031	15	56.8383	0.571173		383.124	20	62.7046	0.538452		382.955	30	71.3831	0.480061
384.016	15	56.9489	0.571173		384.11	20	62.8207	0.539111		383.943	30	71.486	0.481062
385.001	15	57.0705	0.572176		385.088	20	62.9257	0.539111		385.034	30	71.6159	0.48175
385.982	15	57.1756	0.572855		386.088	20	63.0308	0.541097		386.021	30	71.7188	0.483752
386.965	15	57.2806	0.573858		387.187	20	63.158	0.540763		387.005	30	71.8217	0.48344
387.953	15	57.3912	0.574537		388.171	20	63.263	0.542748		387.989	30	71.93	0.485442
388.939	15	57.5073	0.576543		389.154	20	63.3736	0.543741		388.97	30	72.0329	0.484129
390.031	15	57.6234	0.576219		390.137	20	63.4786	0.5444		389.958	30	72.1413	0.487132
391.011	15	57.7285	0.578225		391.12	20	63.5947	0.545393		390.942	30	72.2604	0.48782
392.001	15	57.8446	0.577901		392.106	20	63.6887	0.547378		392.032	30	72.3795	0.486195
392.98	15	57.9496	0.579907		393.088	20	63.8048	0.548037		393.019	30	72.4716	0.486884
393.97	15	58.0602	0.57858		394.185	20	63.921	0.54903		394.002	30	72.5745	0.487885
394.953	15	58.1653	0.580586		395.171	20	64.0426	0.551016		394.985	30	72.6936	0.488573
395.938	15	58.2703	0.583595		396.153	20	64.1532	0.550682		395.969	30	72.7911	0.490575
397.03	15	58.3975	0.582268		397.137	20	64.2582	0.550682		396.953	30	72.8994	0.491576
398.016	15	58.5025	0.583271		398.122	20	64.3577	0.55134		397.937	30	73.0078	0.492265
399	15	58.6186	0.58395		399.109	20	64.4683	0.554319		399.031	30	73.1269	0.493266
399.98	15	58.7237	0.585956		400.092	20	64.5844	0.554319		400.019	30	73.2298	0.491953
400.967	15	58.8343	0.585632		401.185	20	64.7005	0.554978		401.002	30	73.3381	0.494956
401.949	15	58.9448	0.587638		402.167	20	64.8056	0.55597		401.985	30	73.441	0.494956
402.939	15	59.0499	0.587314		403.154	20	64.9217	0.557956		402.969	30	73.5547	0.495644
404.03	15	59.1715	0.589321		404.137	20	65.0323	0.558615		403.958	30	73.6576	0.497646
405.016	15	59.2821	0.590324		405.123	20	65.1318	0.559608		404.938	30	73.7497	0.498647
405.996	15	59.3872	0.591003		406.11	20	65.2424	0.559608		406.031	30	73.8851	0.499336
406.982	14.998	59.4922	0.591003		407.092	20	65.364	0.561259		407.019	30	73.9934	0.500337
407.967	14.998	59.6083	0.592685		408.186	20	65.4746	0.563245		408	30	74.0909	0.501026
408.951	15	59.7189	0.592685		409.171	20	65.5797	0.563245		408.984	30	74.1938	0.503028
409.938	15	59.824	0.593364		410.152	20	65.6902	0.562911		409.971	30	74.3075	0.502716
410.939	15	59.9345	0.594367		411.138	20	65.8064	0.564897		410.955	30	74.4104	0.504718
412.032	15	60.0562	0.597052		412.12	20	65.9114	0.566882		411.938	30	74.5295	0.505719
413.012	15	60.1668	0.598055		413.104	20	66.022	0.566548		413.032	30	74.6433	0.506407
414.001	15	60.2718	0.596728		414.088	20	66.127	0.568534		414.018	30	74.7516	0.507408
414.982	15	60.3879	0.598734		415.185	20	66.2542	0.5682		415.002	30	74.8545	0.508097
415.965	15	60.493	0.599737		416.166	20	66.3593	0.570186		415.985	30	74.9574	0.510099
416.953	15	60.598	0.600416		417.152	20	66.4643	0.570186		416.968	30	75.0657	0.509787
417.933	15	60.7086	0.601419		418.137	20	66.5804	0.570844		417.953	30	75.1794	0.509787
419.031	15	60.8302	0.602098		419.124	20	66.691	0.571837		418.94	30	75.2823	0.511476
420.011	15	60.9408	0.604104		420.106	20	66.796	0.573823		420.033	30	75.396	0.511476
420.996	15	61.0459	0.602777		421.091	20	66.9066	0.573489		421.016	30	75.5098	0.513478
421.98	15	61.1564	0.605786		422.186	20	67.0283	0.575474		422.006	30	75.6181	0.514167
422.97	15	61.2615	0.604459		423.171	20	67.1333	0.576467		422.985	30	75.721	0.51717
423.953	15	61.3776	0.605462		424.151	20	67.2439	0.577126		423.971	30	75.8239	0.515857
424.939	15	61.4827	0.607468		425.14	20	67.3489	0.577126		424.953	30	75.9322	0.516858
426.032	15	61.6043	0.608147		426.123	20	67.454	0.579112		425.942	30	76.0351	0.517547
427.018	15	61.7149	0.607823		427.11	20	67.5756	0.580763		427.032	30	76.1596	0.518548
428	15	61.8199	0.609829		428.088	20	67.6807	0.581756		428.015	30	76.2625	0.519236
428.981	15	61.9305	0.610832		429.185	20	67.7913	0.582415		429.006	30	76.3654	0.521238
429.964	15	62.0356	0.611511		430.171	20	67.9129	0.582415		429.989	30	76.4792	0.520926
430.954	15	62.1517	0.611511		431.153	19.998	68.0235	0.584401		430.97	30	76.5821	0.522928
431.935	15	62.2567	0.613193		432.14	19.998	68.1175	0.584066		431.953	30	76.6904	0.522616
433.032	15	62.3728	0.613193		433.123	20	68.2281	0.586052		432.942	30	76.7933	0.524618
434.014	15	62.4889	0.613872		434.11	20	68.3497	0.587045		434.033	30	76.9124	0.52662
435	15	62.594	0.614875		435.091	20	68.4437	0.585718		435.02	30	77.0261	0.525307
435.983	15	62.7046	0.615554		436.186	20	68.5709	0.588697		436.003	30	77.1236	0.526308
436.968	15	62.8152	0.616557		437.171	20	68.6925	0.590682		436.985	30	77.2265	0.526996
437.954	15	62.9202	0.617237		438.152	20	68.792	0.589355		437.969	30	77.3348	0.527997
438.939	15	63.0363	0.617237		439.137	20	68.886	0.591341		438.953	30	77.4323	0.528686
440.03	15	63.1524	0.618919		440.124	19.996	69.4223	0.570072		439.938	30	77.5569	0.530688
441.012	15	63.2685	0.618919		441.11	19.998	69.1791	0.566091		440.943	30	77.6706	0.530376
442	15	63.3736	0.619598		442.09	20	69.1569	0.566091		442.033	30	77.7843	0.532378
442.98	15	63.4786	0.620601		443.187	20.002	69.3892	0.567084		443.02	30	77.8872	0.531064
443.967	15	63.5837	0.622607		444.171	20.002	69.4666	0.567084		443.999	30	78.0064	0.534067
444.953	15	63.6943	0.623286		445.152	20.002	69.5661	0.567742		444.989	30	78.1038	0.533755
445.933	15	63.8048	0.624289		446.137	20	69.6711	0.568735		445.969	30	78.2067	0.535757
447.03	15	63.9265	0.624968		447.122	19.998	69.7817	0.570721		446.957	30	78.3205	0.536446
448.012	15	64.0315	0.625971		448.106	19.998	69.8923	0.570721		447.942	30	78.4179	0.536446
449.001	15	64.1421	0.624644		449.091	19.998	69.9973	0.570387		449.032	30	78.5371	0.536134
449.981	15	64.2472	0.62665		450.187	20	70.119	0.572373		450.02	30	78.6616	0.538136
450.967	15	64.3633	0.626326		451.171	20	70.2296	0.572373		450.999	30	78.7537	0.537823
451.954	15	64.4683	0.628332		452.154	20.002	70.3457	0.574358		451.99	30	78.8512	0.539825
452.939	15	64.59	0.630014		453.14	20	70.4397	0.575351		452.969	30	78.9757	0.540514
454.028	15	64.7005	0.630014		454.123	20	70.5558	0.575351		453.956	30	79.0841	0.541515
455.018	15	64.8056	0.630693		455.109	19.998	70.6608	0.574024		454.942	30	79.1815	0.542204
455.997	15	64.9162	0.631696		456.092	19.998	70.7714	0.577003		456.033	30	79.2899	0.543205
456.98	15	65.0323	0.632375		457.186	20	70.893	0.577003		457.02	30	79.409	0.543893
457.967	15	65.1373	0.634381		458.171	20	71.0036	0.578988		457.999	30	79.5119	0.544894
458.949	15	65.2479	0.635384		459.151	20	71.1087	0.579647		458.989	30	79.631	0.544894
459.939	15	65.353	0.636063		460.137	20	71.2193	0.58064		459.969	30	79.7231	0.547585
461.032	15	65.4801	0.637066		461.122	20	71.3354	0.58064		460.957	30	79.826	0.547273
462.018	15	65.5852	0.635739		462.104	20	71.4404	0.582626		461.937	30	79.9289	0.549275
463.001	15	65.6902	0.637745		463.088	20	71.5455	0.582292		463.032	30	80.048	0.549275
463.98	15	65.8008	0.637421		464.186	20	71.6616	0.584277		464.02	30	80.1672	0.548963
464.965	15	65.9059	0.639427		465.171	20	71.7777	0.584277		464.999	30	80.2592	0.550965
465.953	15	66.022	0.6381		466.153	20	71.8883	0.587256		465.99	30	80.373	0.551653
466.933	15	66.127	0.641109		467.141	20	71.9933	0.585929		466.969	30	80.4921	0.552654
468.03	15	66.2542	0.639782		468.123	20	72.1039	0.587915		467.955	30	80.595	0.553343
469.011	15	66.3648	0.642791		469.104	20	72.209	0.588907		468.938	30	80.6871	0.554344
469.995	15	66.4643	0.641464		470.092	20	72.3251	0.590893		470.031	30	80.8225	0.555033
470.981	15	66.5749	0.64347		471.185	20	72.4467	0.589566		471.016	30	80.9091	0.556034
471.971	15	66.6855	0.645153		472.167	20	72.5518	0.590559		472.004	30	81.0283	0.556722
472.954	15	66.7905	0.645153		473.154	20	72.6568	0.592545		472.984	30	81.142	0.558724
473.939	15	66.89	0.645832		474.135	20	72.7674	0.593203		473.968	30	81.2341	0.557411
475.032	15	67.0227	0.646835		475.12	20	72.878	0.593203		474.957	30	81.337	0.558412
476.012	15	67.1278	0.647514		476.104	20	72.983	0.594196		475.943	30	81.4453	0.559101
477.001	15	67.2439	0.648517		477.09	20	73.0991	0.596182		477.033	30	81.5915	0.560102
477.98	15	67.3545	0.650523		478.187	20	73.2152	0.595848		478.02	30	81.689	0.560791
478.964	15	67.454	0.651202		479.171	20	73.3203	0.597834		479.005	30	81.7756	0.562793
479.954	15	67.5646	0.652205		480.152	20	73.4253	0.597834		479.984	30	81.8948	0.56248
480.939	15	67.6807	0.650878		481.135	19.998	73.5414	0.597499		480.968	30	82.0085	0.564482
482.031	15	67.7968	0.652884		482.124	20	73.6465	0.599485		481.957	30	82.106	0.56417
483.013	15	67.9018	0.65256		483.106	20	73.7515	0.601471		482.937	30	82.2251	0.56417
484	15	68.018	0.654566		484.091	20	73.8677	0.601137		484.031	30	82.3172	0.566861
484.98	15	68.123	0.655245		485.188	20	73.9948	0.603122		485.015	30	82.4309	0.567862
485.969	15	68.2336	0.656248		486.166	20	74.1109	0.603122		486.003	30	82.5555	0.566548
486.954	15	68.3386	0.656927		487.151	20	74.2049	0.602788		486.984	30	82.6421	0.56855
487.933	15	68.4492	0.65793		488.14	19.998	74.31	0.604774		487.969	30	82.7504	0.568238
488.933	15	68.5653	0.656603		489.12	20	74.415	0.60676		488.956	30	82.8696	0.57024
490.027	15	68.6814	0.658609		490.106	20	74.5146	0.606426		489.937	30	82.9725	0.569928
491.013	15	68.7865	0.659288		491.088	20	74.6472	0.608411		491.032	30	83.0916	0.573932
492.001	15	68.8915	0.660291		492.187	20	74.7744	0.608411		492.02	30	83.2107	0.572619
492.981	15	69.0077	0.66097		493.171	20	74.8739	0.608077		493.005	30	83.2974	0.57362
493.97	15	69.1182	0.661973		494.151	20	74.9735	0.610063		493.984	30	83.4003	0.574308
494.952	15	69.2233	0.662652		495.138	20	75.084	0.612049		494.969	30	83.5249	0.575309
495.939	15	69.3339	0.663655		496.123	20	75.1946	0.610722		495.958	30	83.6169	0.575998
497.031	15	69.4555	0.662328		497.11	20	75.3163	0.6137		496.938	30	83.7198	0.578
498.012	15	69.5606	0.664334		498.088	20	75.4213	0.613366		498.032	30	83.8606	0.576687
498.996	15	69.6711	0.66634		499.187	20	75.5429	0.613366		499.017	30	83.9527	0.577688
499.982	15	69.7762	0.666016		500.171	20	75.648	0.615352		499.999	30	84.0664	0.578377
500.964	15	69.8923	0.668022		501.154	20	75.7531	0.616345		500.99	30	84.1585	0.579378
501.954	15	70.0029	0.667698		502.135	20	75.8636	0.615018		501.97	30	84.2668	0.580066
502.939	15	70.1135	0.669704		503.123	20	75.9797	0.618989		502.957	30	84.3914	0.581067
504.03	15	70.2296	0.668377		504.106	20	76.0848	0.617662		503.942	30	84.4997	0.581756
505.012	15	70.3401	0.671387		505.088	20	76.1898	0.618655		505.031	30	84.6026	0.583758
505.997	15	70.4452	0.67006		506.188	20	76.317	0.620641		506.017	30	84.7055	0.583446
506.981	15	70.5613	0.672066		507.171	20	76.4221	0.620307		507.005	30	84.8246	0.585448
507.967	15	70.6664	0.670739		508.152	20	76.5271	0.620307		507.99	30	84.9221	0.585135
508.951	15	70.7769	0.671742		509.137	20	76.6377	0.622292		508.969	30	85.0358	0.587137
509.938	14.998	70.882	0.673424		510.124	20	76.7483	0.623944		509.958	30	85.1333	0.585824
511.031	15	71.0036	0.67543		511.106	20	76.8533	0.623944		510.942	30	85.2362	0.587826
512.014	15	71.1142	0.674103		512.09	20	76.9805	0.62593		512.031	30	85.3662	0.587514
512.996	15	71.2193	0.677112		513.187	20	77.1021	0.625596		513.015	30	85.4582	0.589516
513.981	15	71.3298	0.675785		514.166	20	77.1906	0.627581		514	30	85.572	0.589204
514.968	15	71.4459	0.677791		515.152	20	77.3122	0.627247		514.985	30	85.6911	0.591206
515.954	15	71.551	0.676464		516.137	20	77.4007	0.627247		515.971	30	85.7886	0.590893
516.933	15	71.6561	0.677467		517.123	20	77.5168	0.629233		516.958	30	85.9023	0.592895
518.027	15	71.7722	0.680152		518.106	19.996	78.0531	0.600994		517.942	30	86.016	0.591582
519.015	15	71.8883	0.681155		519.09	19.998	77.7711	0.598675		519.031	30	86.1081	0.592271
520.001	15	71.9933	0.679828		520.188	20	77.8098	0.599668		520.02	30	86.2381	0.595274
520.981	15	72.1039	0.681834		521.171	20.002	78.0199	0.598341		520.999	30	86.3464	0.59396
521.968	15	72.2145	0.68151		522.152	20.002	78.0752	0.600326		521.984	30	86.4384	0.594961
522.953	15	72.3195	0.683516		523.141	20	78.1913	0.600326		522.969	30	86.5413	0.59565
523.933	15	72.4356	0.683192		524.122	20	78.2964	0.602312		523.957	30	86.6713	0.597652
525.029	15	72.5518	0.683192		525.106	19.998	78.4015	0.601978		524.938	30	86.7742	0.59734
526.012	15	72.6568	0.683871		526.091	19.998	78.512	0.601978		526.033	30	86.8988	0.599342
527.001	15	72.7729	0.685877		527.187	19.998	78.6337	0.603964		527.021	30	86.9854	0.59903
527.98	15	72.878	0.685553		528.171	20	78.7442	0.604956		528.004	30	87.11	0.59903
528.966	15	72.9885	0.685553		529.154	20	78.8438	0.606942		528.985	30	87.2075	0.599718
529.953	15	73.0936	0.688562		530.135	20	78.9488	0.605615		529.969	30	87.2995	0.600719
530.938	15	73.2042	0.689241		531.123	20	79.0705	0.607601		530.957	30	87.4024	0.601408
532.03	15	73.3258	0.687914		532.11	20	79.181	0.607601		531.938	30	87.5216	0.60341
533.011	15	73.4419	0.68992		533.088	19.998	79.2916	0.608594		533.031	30	87.6407	0.603098
533.996	15	73.547	0.690923		534.185	19.998	79.4133	0.609252		534.02	30	87.749	0.6051
534.983	15	73.652	0.691602		535.171	20	79.5183	0.609252		534.999	30	87.8573	0.604787
535.965	15	73.7626	0.692605		536.151	20	79.6234	0.610245		535.985	30	87.9548	0.606789
536.949	15	73.8732	0.693284		537.141	20	79.7339	0.612231		536.969	30	88.0631	0.607478
537.939	15	73.9782	0.694287		538.123	20	79.8501	0.612231		537.955	30	88.1823	0.608479
539.031	15	74.0999	0.692961		539.109	20	79.9551	0.611897		538.937	30	88.2798	0.607166
540.013	15	74.2105	0.694967		540.088	20	80.0657	0.613883		540.031	30	88.3935	0.609168
540.998	15	74.3155	0.695646		541.185	20	80.1873	0.615868		541.02	30	88.5072	0.608856
541.98	15	74.4316	0.696649		542.171	20	80.2924	0.614541		542.004	30	88.6155	0.610858
542.966	15	74.5367	0.697328		543.151	20	80.403	0.614541		542.984	30	88.713	0.611546
543.949	15	74.6472	0.698331		544.135	20	80.508	0.61752		543.969	30	88.8213	0.612547
544.933	15	74.7523	0.697004		545.167	20	80.6186	0.61752		544.957	30	88.9405	0.613236
546.032	15	74.8739	0.69901		546.151	20	80.7347	0.617186		545.938	30	89.0325	0.612924
547.011	15	74.9845	0.699689		547.139	20	80.8397	0.619171		547.033	30	89.1463	0.614926
548.001	15	75.0951	0.700692		548.125	20	80.9503	0.621157		548.019	30	89.2708	0.614613
548.98	15	75.2002	0.701371		549.109	20	81.0609	0.621157		549.005	30	89.3791	0.614613
549.965	15	75.3052	0.702374		550.088	20	81.166	0.620823		549.989	30	89.4766	0.617304
550.954	15	75.4103	0.701047		551.187	20	81.2876	0.622809		550.97	30	89.5795	0.617304
551.936	15	75.5264	0.703053		552.171	20	81.3982	0.623802		551.957	30	89.6824	0.616992
553.029	15	75.6535	0.703732		553.152	20	81.5032	0.622475		552.942	30	89.8015	0.618994
554.011	15	75.7586	0.704735		554.135	20	81.6193	0.62446		554.032	30	89.9099	0.618682
555	15	75.8692	0.705414		555.125	20	81.7244	0.626446		555.02	30	90.0073	0.620684
555.98	14.998	75.9742	0.706417		556.105	20	81.835	0.625119		556.003	30	90.1319	0.621372
556.971	15	76.0848	0.707096		557.092	20	81.9511	0.626112		556.99	30	90.2402	0.622373
557.954	15	76.1898	0.707096		558.188	20	82.0617	0.628098		557.969	30	90.3431	0.623062
558.933	15	76.306	0.706772		559.171	20	82.1722	0.627764		558.955	30	90.446	0.624063
560.031	15	76.4276	0.708778		560.152	20	82.2883	0.627764		559.942	30	90.5435	0.62275
561.011	15	76.5326	0.709457		561.135	20	82.3934	0.629749		561.033	30	90.668	0.623439
562.001	15	76.6377	0.709457		562.124	20	82.504	0.629415		562.021	30	90.7709	0.62444
562.982	15	76.7538	0.711139		563.106	20	82.609	0.631401		563.004	30	90.8792	0.625128
563.966	15	76.8533	0.711139		564.092	20	82.7196	0.633387		563.985	30	90.9984	0.62713
564.954	15	76.9639	0.712142		565.187	20	82.8357	0.63206		564.969	30	91.1067	0.626818
565.939	15	77.08	0.712821		566.171	19.998	82.9463	0.633052		565.957	30	91.2096	0.62882
566.933	15	77.1851	0.714827		567.151	20	83.0514	0.635038		566.937	30	91.3071	0.628508
568.032	15	77.3012	0.714503		568.139	20	83.1509	0.634704		568.033	30	91.4425	0.63051
569.013	15	77.4062	0.713176		569.121	20	83.267	0.634704		569.015	30	91.5345	0.631198
570.001	15	77.5279	0.716185		570.105	20	83.3831	0.63669		570.005	30	91.6374	0.631198
570.981	15	77.6329	0.716185		571.092	20	83.4937	0.637348		570.989	30	91.7512	0.630886
571.969	15	77.738	0.716865		572.182	20	83.6043	0.638341		571.97	30	91.8541	0.632888
572.954	15	77.8485	0.717868		573.165	20	83.7204	0.638341		572.955	30	91.9569	0.632576
573.939	15	77.9647	0.716541		574.152	20	83.8309	0.639		573.942	30	92.0707	0.634578
575.032	15	78.0808	0.71722		575.135	20	83.936	0.641979		575.034	30	92.179	0.634266
576.013	15	78.1858	0.719226		576.121	20	84.0466	0.641979		576.021	30	92.2981	0.634954
577	15	78.3019	0.720908		577.106	20	84.1627	0.641644		577.004	30	92.401	0.636956
577.981	15	78.4125	0.721911		578.088	20	84.2567	0.641644		577.985	30	92.5202	0.636644
578.965	15	78.5176	0.720584		579.185	20	84.3838	0.644289		578.971	30	92.6068	0.636644
579.949	15	78.6281	0.72259		580.171	20	84.5	0.644289		579.955	30	92.7314	0.637333
580.933	15	78.7332	0.72259		581.152	20	84.605	0.645282		580.943	30	92.8289	0.638334
582.032	15	78.8548	0.724272		582.135	20	84.7156	0.645941		582.032	30	92.9534	0.639022
583.013	15	78.9654	0.722945		583.121	20	84.8317	0.646933		583.017	30	93.0455	0.641024
584	15	79.0705	0.724951		584.105	20	84.9257	0.646933		584.005	30	93.1646	0.640712
584.983	15	79.1755	0.724627		585.09	19.996	85.5339	0.62765		584.985	30	93.2675	0.642714
585.97	15	79.2972	0.726633		586.188	19.998	85.1579	0.620356		585.971	30	93.365	0.642402
586.949	15	79.4022	0.726309		587.167	20	85.2132	0.622342		586.957	30	93.4787	0.643091
587.938	15	79.5073	0.728315		588.151	20.002	85.4067	0.622008		587.938	30	93.5816	0.643091
589.032	15	79.6289	0.728315		589.139	20.002	85.4952	0.621015		589.031	30	93.7008	0.643779
590.014	14.998	79.7395	0.728994		590.121	20	85.5892	0.622008		590.02	30	93.8091	0.64478
590.996	15	79.8445	0.72867		591.105	20	85.6998	0.622666		591.003	30	93.912	0.645469
591.982	15	79.9606	0.730676		592.091	19.998	85.8103	0.624652		591.984	30	94.0149	0.64647
592.964	15	80.0657	0.730352		593.182	19.998	85.9375	0.624652		592.969	30	94.134	0.647159
593.954	14.998	80.1763	0.732358		594.171	20	86.037	0.625645		593.955	30	94.2369	0.646846
594.933	15	80.2813	0.731031		595.154	20	86.1587	0.627631		594.943	30	94.3452	0.648848
596.032	15	80.403	0.73404		596.136	20	86.2637	0.626304		596.032	30	94.4644	0.649537
597.014	15	80.5135	0.734719		597.124	20	86.3688	0.627297		597.02	30	94.5673	0.649537
598.001	15	80.6241	0.734719		598.105	20	86.4793	0.627297		598.005	30	94.6702	0.651227
598.981	15	80.7292	0.734395		599.088	19.998	86.5899	0.631268		598.985	30	94.7893	0.651227
599.97	14.998	80.8453	0.734395		600.188	20	86.7116	0.627955		599.969	30	94.8922	0.650915
600.95	15	80.9503	0.73708		601.171	20	86.8166	0.629941		600.958	30	94.9951	0.652917
601.933	15	81.0554	0.738083		602.153	20	86.9217	0.630934		601.937	30	95.098	0.653605
603.03	15	81.1715	0.736756		603.14	20	87.0322	0.63292		603.031	30	95.2117	0.653293
604.018	15	81.2876	0.738762		604.125	20	87.1484	0.631593		604.016	30	95.3255	0.655295
605	14.998	81.3982	0.738439		605.105	20	87.2534	0.632586		605	30	95.4338	0.654983
605.98	15	81.5032	0.740445		606.091	20	87.3585	0.632586		605.99	30	95.5312	0.654983
606.968	15	81.6138	0.740121		607.088	20	87.469	0.634571		606.97	30	95.6504	0.655671
607.949	15	81.7189	0.742127		608.183	20	87.5907	0.633244		607.957	30	95.7587	0.656672
608.938	15	81.835	0.7408		609.171	20	87.7013	0.634237		608.937	30	95.8616	0.657361
610.028	15	81.9511	0.742806		610.154	20	87.8174	0.636223		610.034	30	95.9807	0.659363
611.014	15	82.0561	0.742482		611.135	20	87.9224	0.638209		611.02	30	96.0674	0.659051
612	15.002	82.1722	0.742482		612.121	20	88.0275	0.637874		612.004	30	96.1974	0.65974
612.983	14.998	82.2773	0.743161		613.106	20	88.138	0.63986		612.984	30	96.3003	0.65974
613.966	14.996	82.3879	0.744164		614.09	20	88.2486	0.63986		613.97	30	96.414	0.661429
614.949	14.998	82.4929	0.744843		615.182	20	88.3647	0.639526		614.953	30	96.5169	0.661429
615.933	15.002	82.609	0.746849		616.171	20	88.4808	0.639526		615.937	30	96.6198	0.662118
617.031	15	82.7251	0.746525		617.151	20	88.5859	0.641512		617.032	30	96.7281	0.663119
618.014	15	82.8413	0.746525		618.138	20	88.691	0.640185		618.021	30	96.8472	0.663808
619.001	15	82.9463	0.747204		619.124	20	88.8071	0.64217		619.004	30	96.9501	0.663496
619.983	15	83.0514	0.750213		620.105	20	88.9121	0.645149		619.989	30	97.053	0.665498
620.965	15	83.1619	0.748886		621.088	20	89.0227	0.643822		620.968	30	97.1613	0.665185
621.95	15	83.267	0.749889		622.187	20	89.1443	0.644815		621.953	30	97.2697	0.667187
622.939	15	83.3776	0.748562		623.165	20	89.2494	0.646801		622.942	30	97.3726	0.667876
624.031	15	83.4992	0.750568		624.151	20	89.36	0.647793		624.031	30	97.4917	0.667564
625.013	15	83.6098	0.751247		625.135	20	89.465	0.648452		625.017	30	97.5946	0.667564
625.995	15	83.7093	0.75225		626.124	20	89.5756	0.648452		625.999	30	97.7029	0.668252
626.983	15	83.8309	0.752929		627.106	20	89.6917	0.649111		626.989	30	97.8166	0.669253
627.965	15	83.9415	0.753932		628.092	20	89.7857	0.650104		627.971	30	97.9249	0.669942
628.949	15	84.041	0.754611		629.186	20	89.9073	0.650104		628.957	30	98.0278	0.671944
629.933	14.996	84.1516	0.754611		630.171	20	90.029	0.650762		629.938	30	98.1362	0.671632
631.032	15	84.2733	0.75529		631.152	20	90.134	0.651755		631.033	30	98.2661	0.672321
632.012	15	84.3838	0.758299		632.137	20	90.2391	0.651755		632.017	30	98.369	0.672321
632.995	14.998	84.4889	0.757975		633.12	20	90.3441	0.652414		633.005	30	98.4773	0.672008
633.98	15	84.5995	0.757975		634.106	20	90.4547	0.6544		633.989	30	98.5856	0.67401
634.965	14.996	84.7045	0.757975		635.088	20	90.5653	0.6544		634.97	30	98.6831	0.674699
635.949	15.346	84.4447	0.767326		636.186	20	90.6869	0.656051		635.955	30	98.7914	0.674387
636.933	15.046	85.18	0.78163		637.167	20	90.792	0.656051		636.938	30	98.8943	0.676389
638.031	14.962	84.992	0.78163		638.154	20	90.9081	0.657044		638.031	30	99.0135	0.676076
639.013	14.972	85.1413	0.78163		639.142	20	91.0187	0.657703		639.021	30	99.1164	0.678078
640	15.408	85.3017	0.782309		640.125	20	91.1237	0.657703		640.005	30	99.2247	0.677766
640.98	14.98	85.3735	0.77535		641.11	20	91.2288	0.657369		640.984	30	99.3384	0.677766
641.969	14.61	85.4731	0.754119		642.092	20	91.3393	0.659355		641.968	30	99.4305	0.678455
642.95	14.908	85.6058	0.750138		643.188	20	91.461	0.66134		642.953	30	99.5442	0.679144
643.938	14.986	85.6832	0.752792		644.167	20	91.5716	0.661006		643.943	30	99.6525	0.680145
644.939	15.002	85.8269	0.754798		645.153	20	91.6766	0.661006		645.031	30	99.7771	0.680833
646.032	15.004	85.9209	0.755801		646.142	20	91.7927	0.662992		646.021	30	99.8962	0.681834
647.012	15.004	86.0426	0.755801		647.124	20	91.8978	0.662658		647.004	30	99.9829	0.682523
648	14.998	86.1476	0.75648		648.109	20	92.0028	0.662658		647.99	30	100.091	0.684525
648.981	14.994	86.2582	0.758486		649.088	20	92.1079	0.663316		648.97	30	100.194	0.684213
649.965	14.996	86.3632	0.758486		650.187	20	92.235	0.665302		649.957	30	100.297	0.684901
650.952	15.002	86.4793	0.758162		651.165	20	92.3456	0.666295		650.942	30	100.411	0.684901
651.935	15.002	86.5899	0.758162		652.152	20	92.4507	0.666954		652.031	30	100.524	0.684589
653.032	15	86.7005	0.761171		653.137	20	92.5502	0.666954		653.02	30	100.627	0.686591
654.012	14.998	86.8166	0.759844		654.121	20	92.6829	0.66662		654.004	30	100.741	0.686279
654.995	14.998	86.9272	0.76185		655.106	20	92.788	0.668605		654.984	30	100.844	0.686968
655.983	15	87.0322	0.762853		656.088	20	92.8764	0.670591		655.969	30	100.952	0.68897
656.969	15.002	87.1373	0.761526		657.183	20	93.0146	0.670257		656.957	30	101.061	0.687656
657.953	15	87.2479	0.763532		658.171	20	93.1197	0.670257		657.942	30	101.163	0.690659
658.938	14.998	87.364	0.765538		659.152	20	93.2247	0.670916		659.034	30	101.283	0.690347
660.027	14.998	87.4801	0.765214		660.138	20	93.3353	0.671909		660.02	30	101.396	0.689034
661.013	15.002	87.5851	0.76722		661.12	20	93.4459	0.673894		661.003	30	101.505	0.691036
661.995	15.002	87.7013	0.765893		662.11	20	93.551	0.672567		661.989	30	101.608	0.691724
662.982	14.998	87.8063	0.766896		663.09	20	93.656	0.67356		662.969	30	101.71	0.692725
663.964	14.998	87.9169	0.767576		664.186	20	93.7887	0.674219		663.955	30	101.819	0.693414
664.949	14.998	88.0219	0.769582		665.171	20	93.8938	0.676205		664.942	30	101.932	0.693102
665.933	15	88.1325	0.769582		666.151	19.998	93.8827	0.68347		666.032	30	102.041	0.695104
667.032	15	88.2542	0.771264		667.136	19.996	94.3471	0.653274		667.02	30	102.149	0.694792
668.014	15	88.3592	0.769937		668.12	19.998	94.1481	0.651947		667.999	30	102.252	0.694792
669	14.998	88.4698	0.769937		669.106	20	94.3416	0.651947		668.984	30	102.366	0.697482
669.982	14.998	88.5859	0.77094		670.092	20.002	94.4854	0.653933		669.971	30	102.474	0.696169
670.964	15	88.6799	0.772622		671.187	20.002	94.5572	0.653599		670.953	30	102.582	0.699172
671.949	15	88.8015	0.772622		672.166	20.002	94.6733	0.653599		671.939	30	102.685	0.697859
672.939	15	88.9066	0.775307		673.152	20	94.7673	0.653599		673.032	30	102.804	0.69886
674.032	15	89.0282	0.775307		674.137	19.998	94.889	0.65525		674.015	30	102.907	0.699549
675.013	15	89.1333	0.77398		675.121	19.998	94.994	0.65525		674.999	30	103.005	0.700237
675.996	14.998	89.2439	0.775662		676.105	19.998	95.0991	0.657236		675.99	30	103.129	0.700237
676.982	15	89.3489	0.775662		677.091	19.998	95.2041	0.657236		676.969	30	103.243	0.701927
677.966	15	89.465	0.775338		678.186	20	95.3368	0.655909		677.957	30	103.341	0.702928
678.954	15	89.5756	0.777344		679.165	20.002	95.4363	0.657895		678.942	30	103.438	0.703617
679.933	15	89.6806	0.778023		680.153	20.002	95.5469	0.658888		680.034	30	103.568	0.704305
681.028	14.998	89.8023	0.778023		681.142	20	95.663	0.660873		681.02	30	103.665	0.704305
682.012	15	89.9129	0.779705		682.12	20	95.7681	0.659546		681.999	30	103.758	0.703993
683.001	15	90.0179	0.779705		683.105	19.998	95.8731	0.660539		682.984	30	103.86	0.705995
683.981	15	90.123	0.779381		684.088	19.998	95.9893	0.660539		683.969	30	103.974	0.705683
684.965	15	90.2335	0.78006		685.092	19.998	96.0888	0.661198		684.955	30	104.082	0.706372
685.949	15	90.3497	0.78006		686.185	20	96.2159	0.661198		685.943	30	104.185	0.707373
686.936	15	90.4602	0.779736		687.165	20	96.3265	0.662191		687.033	30	104.31	0.706059
688.031	15	90.5708	0.781742		688.153	20.002	96.4316	0.664177		688.016	30	104.424	0.706748
689.011	15	90.6869	0.782421		689.135	20	96.5477	0.664835		689	30	104.527	0.70875
690	15	90.792	0.783424		690.121	20	96.6527	0.664835		689.99	30	104.64	0.708438
690.98	15	90.9026	0.784103		691.105	20	96.7633	0.665828		690.969	30	104.738	0.71044
691.964	15	91.0131	0.782776		692.091	19.998	96.8794	0.666487		691.953	30	104.841	0.710127
692.953	15	91.1182	0.783779		693.187	20	96.99	0.66748		692.943	30	104.949	0.710816
693.939	15	91.2343	0.784458		694.171	20	97.1006	0.66748		694.031	30	105.09	0.712818
695.032	15	91.3504	0.786464		695.154	20	97.2056	0.669465		695.021	30	105.187	0.712506
696.012	15	91.4555	0.786141		696.139	20	97.3217	0.668138		695.999	30	105.279	0.713195
697.001	15	91.5716	0.784814		697.12	20	97.4323	0.670124		696.984	30	105.398	0.713195
697.98	15	91.6766	0.78682		698.106	19.998	97.5374	0.671117		697.969	30	105.501	0.712882
698.966	15	91.7872	0.786496		699.092	19.998	97.648	0.671776		698.956	30	105.61	0.715885
699.954	15	91.8923	0.788502		700.186	20	97.7641	0.671776		699.943	30	105.723	0.714572
700.938	15	92.0084	0.787175		701.171	20	97.8746	0.672769		701.032	30	105.832	0.715261
702.032	15	92.1245	0.786851		702.152	20	97.9797	0.673427		702.02	30	105.929	0.717263
703.011	15	92.2295	0.788857		703.137	20	98.0903	0.673427		703.005	30	106.065	0.71695
703.995	14.998	92.3456	0.789536		704.125	20	98.2064	0.67442		703.99	30	106.157	0.717639
704.981	15	92.4507	0.790539		705.104	20	98.3114	0.675079		704.968	30	106.281	0.71864
705.964	15	92.5613	0.789212		706.088	20	98.422	0.675079		705.956	30	106.384	0.717327
706.949	15	92.6663	0.789891		707.186	20	98.5437	0.678057		706.939	30	106.471	0.718016
707.933	15	92.7769	0.790894		708.171	20	98.6487	0.676731		708.033	30	106.595	0.720018
708.939	15	92.8819	0.789567		709.151	20	98.7538	0.678716		709.02	30	106.698	0.719705
709.936	15	92.9981	0.793579		710.142	20	98.8643	0.677389		710.004	30	106.807	0.721707
711.028	15	93.1142	0.793255		711.167	20	98.9749	0.678382		710.984	30	106.92	0.721395
712.016	15	93.2303	0.791928		712.153	20	99.091	0.680368		711.969	30	107.012	0.722084
713.001	15	93.3409	0.793934		713.135	20	99.2016	0.681027		712.957	30	107.126	0.723085
713.983	15	93.4459	0.79361		714.12	20	99.3067	0.681027		713.942	30	107.218	0.723773
714.97	15.002	93.5565	0.795616		715.106	20	99.4117	0.682019		715.034	30	107.354	0.724462
715.952	15	93.6615	0.794289		716.088	20	99.5168	0.682678		716.02	30	107.456	0.725463
716.935	15	93.7776	0.794968		717.187	20	99.6439	0.682678		717.005	30	107.554	0.726152
718.032	14.998	93.8938	0.795971		718.171	20	99.749	0.682344		717.984	30	107.662	0.726152
719.016	15	94.0099	0.79665		719.152	20	99.8651	0.68433		718.968	30	107.787	0.72584
719.995	15	94.1149	0.796326		720.139	20	99.9701	0.686315		719.957	30	107.895	0.726528
720.982	15	94.22	0.798332		721.122	20	100.081	0.685981		720.943	30	108.003	0.72853
721.969	15	94.3305	0.797005		722.106	20	100.191	0.685981		722.031	30	108.101	0.728218
722.954	14.998	94.4356	0.800014		723.091	20	100.296	0.68664		723.02	30	108.204	0.728907
723.938	15	94.5462	0.798687		724.088	20	100.412	0.687633		723.999	30	108.323	0.729908
725.032	15	94.6678	0.799367		725.186	20	100.529	0.687633		724.99	30	108.426	0.730597
726.012	15	94.7729	0.80037		726.166	20	100.634	0.688292		725.971	30	108.54	0.729283
726.997	15	94.889	0.801049		727.151	20	100.755	0.689284		726.953	30	108.648	0.730284
727.981	15	94.9996	0.800725		728.135	20	100.86	0.687958		727.943	30	108.762	0.732975
728.968	14.998	95.1046	0.800725		729.12	20	100.965	0.689943		729.031	30	108.864	0.732975
729.951	15	95.2152	0.801404		730.106	20	101.07	0.691595		730.021	30	108.973	0.732663
730.933	15.002	95.3202	0.80341		731.088	20	101.181	0.691595		731.003	30	109.081	0.733351
732.032	15	95.4419	0.803086		732.188	20	101.303	0.693581		731.989	30	109.184	0.734352
733.011	15	95.5469	0.801759		733.171	20	101.424	0.693246		732.969	30	109.287	0.735041
733.996	15	95.6575	0.804768		734.152	20	101.518	0.693246		733.957	30	109.395	0.73573
734.981	15	95.7626	0.803441		735.141	20	101.634	0.693905		734.943	30	109.514	0.736731
735.968	15	95.8787	0.80412		736.12	20	101.739	0.695891		736.033	30	109.623	0.73742
736.949	15	95.9893	0.805123		737.106	20	101.85	0.694564		737.021	30	109.731	0.737107
737.939	14.998	96.0943	0.805802		738.09	20	101.955	0.695557		738.005	30	109.85	0.739109
739.032	15	96.2159	0.806481		739.188	20	102.066	0.696215		738.99	30	109.953	0.737796
740.016	15	96.3265	0.807484		740.166	20	102.193	0.697208		739.97	30	110.05	0.739486
740.997	15	96.4316	0.806157		741.151	20	102.292	0.695881		740.957	30	110.159	0.739486
741.981	14.998	96.5422	0.806836		742.141	20	102.403	0.697867		741.94	30	110.267	0.740174
742.969	15	96.6472	0.807839		743.124	20	102.502	0.69886		743.031	30	110.386	0.739862
743.952	15	96.7633	0.808518		744.106	20	102.63	0.699519		744.015	30	110.489	0.741864
744.933	15	96.8739	0.808518		745.09	20	102.735	0.701504		745.005	30	110.581	0.741552
746.032	15	96.9845	0.8102		746.185	19.998	101.867	0.702154		745.989	30	110.711	0.743554
747.016	14.998	97.1006	0.808873		747.171	19.996	103.232	0.67592		746.97	30	110.809	0.744243
747.998	15	97.2112	0.810879		748.153	20	102.978	0.674593		747.955	30	110.922	0.74393
748.98	15	97.3162	0.810555		749.141	20	103.188	0.674593		748.943	30	111.02	0.745932
749.964	15	97.4268	0.809228		750.122	20.002	103.321	0.675252		750.034	30	111.15	0.74562
750.954	15	97.5318	0.811234		751.11	20.002	103.409	0.676245		751.017	30	111.242	0.746309
751.933	15	97.6369	0.81091		752.092	20	103.509	0.67823		752.004	30	111.356	0.748311
753.029	15	97.7696	0.811589		753.185	19.998	103.63	0.676903		752.99	30	111.464	0.747998
754.016	15	97.8746	0.813596		754.171	19.998	103.741	0.677896		753.969	30	111.572	0.746685
755.001	15	97.9852	0.812269		755.152	19.996	103.846	0.676569		754.957	30	111.664	0.748687
755.982	15	98.0903	0.811945		756.135	19.996	103.951	0.676569		755.942	30	111.783	0.750377
756.969	14.998	98.2009	0.813951		757.12	19.998	104.062	0.678555		757.031	29.998	111.897	0.749064
757.954	15	98.3059	0.813627		758.11	20	104.167	0.680541		758.02	30	112.006	0.750065
758.938	15	98.422	0.814306		759.091	20.002	104.283	0.680207		759	30	112.119	0.750753
760.032	15	98.5381	0.816312		760.186	20.002	104.399	0.680207		759.99	30	112.206	0.751442
761.011	15	98.6432	0.815988		761.171	20	104.515	0.680207		760.968	30	112.32	0.752443
761.995	14.998	98.7593	0.817994		762.152	20	104.62	0.682192		761.953	30	112.423	0.753132
762.98	15	98.8643	0.816667		763.137	19.998	104.725	0.680865		762.943	30	112.547	0.752819
763.965	15	98.9749	0.816343		764.122	19.998	104.836	0.681858		764.032	30	112.645	0.754821
764.953	15	99.08	0.816343		765.106	19.998	104.941	0.683844		765.015	30	112.764	0.75551
765.938	15	99.1906	0.817022		766.088	20	105.051	0.684503		765.999	30	112.883	0.755198
767.032	15	99.3122	0.817701		767.186	20	105.173	0.685495		766.984	30	112.991	0.7572
768.016	15	99.4228	0.818704		768.166	20.002	105.284	0.685495		767.969	30	113.089	0.756888
768.997	15	99.5278	0.819383		769.151	20	105.383	0.687481		768.955	30	113.192	0.757576
769.98	15	99.6439	0.819059		770.138	20	105.494	0.686154		769.942	30	113.311	0.758577
770.969	15	99.749	0.819059		771.12	20	105.61	0.687147		771.033	30	113.414	0.759266
771.953	15	99.8596	0.820741		772.105	20	105.72	0.689133		772.016	30	113.511	0.759955
772.933	15	99.9646	0.82142		773.088	20	105.842	0.687806		773.004	30	113.636	0.760956
774.032	15	100.086	0.82142		774.188	20	105.953	0.688799		773.985	30	113.733	0.761644
775.016	14.998	100.197	0.822099		775.171	20	106.058	0.690784		774.969	30	113.847	0.761332
775.995	15	100.302	0.821775		776.153	20	106.163	0.691443		775.958	30	113.944	0.763334
776.98	15	100.412	0.823781		777.135	20	106.268	0.691443		776.939	30	114.053	0.762021
777.97	15	100.529	0.823457		778.125	20	106.384	0.692436		778.032	30	114.156	0.763711
778.954	15	100.634	0.82213		779.122	20	106.494	0.691109		779.015	30	114.275	0.765713
779.939	15	100.739	0.824136		780.11	20	106.605	0.693095		779.999	30	114.394	0.7654
781.032	15	100.866	0.824815		781.088	20	106.71	0.694087		780.984	30	114.491	0.766089
782.016	15	100.971	0.824492		782.182	20	106.837	0.694746		781.969	30	114.6	0.768091
783	15	101.076	0.826498		783.171	20	106.942	0.694746		782.955	30	114.708	0.766778
783.982	15	101.187	0.825171		784.151	20	107.047	0.696732		783.942	30	114.816	0.768468
784.969	14.998	101.292	0.824847		785.136	20	107.163	0.696398		785.034	30	114.941	0.768468
785.954	15	101.408	0.826853		786.124	20	107.274	0.696398		786.017	30	115.033	0.770157
786.936	15	101.513	0.826529		787.135	20	107.379	0.698384		787.004	30	115.141	0.768844
788.032	15	101.64	0.825202		788.124	20	107.484	0.698049		787.989	30	115.255	0.771847
789.011	15	101.745	0.829214		789.104	20	107.606	0.700035		788.97	30	115.358	0.772536
789.996	15	101.85	0.827887		790.092	20	107.711	0.698708		789.957	30	115.471	0.771222
790.98	15	101.961	0.827563		791.187	20	107.821	0.699701		790.943	30	115.564	0.774225
791.965	14.998	102.071	0.828242		792.166	20	107.932	0.698374		791.94	30	115.677	0.773913
792.952	15	102.176	0.829245		793.152	20	108.048	0.70036		793.031	30	115.802	0.774602
793.936	15.002	102.292	0.829924		794.142	19.998	108.159	0.702345		794.018	30	115.916	0.776604
795.027	14.998	102.408	0.830603		795.12	19.998	108.264	0.702011		795.006	30	116.018	0.776292
796.011	14.998	102.513	0.831606		796.105	20	108.374	0.703997		795.985	30	116.127	0.77698
796.995	15	102.619	0.829276		797.09	20	108.479	0.70267		796.968	30	116.235	0.776668
797.983	15.002	102.735	0.830958		798.187	20	108.601	0.705649		797.957	30	116.338	0.77867
798.965	15	102.845	0.831961		799.165	20	108.717	0.707634		798.94	30	116.435	0.778358
799.952	15	102.95	0.830634		800.153	20	108.822	0.706307		800.031	30	116.544	0.779046
800.938	15	103.061	0.831313		801.142	19.998	108.927	0.7073		801.02	30	116.647	0.781048
802.032	14.998	103.177	0.832316		802.122	19.998	109.038	0.707959		801.999	30	116.766	0.780736
803.016	14.998	103.293	0.832995		803.109	19.998	109.154	0.707959		802.99	30	116.89	0.781425
803.995	15	103.398	0.833674		804.092	19.998	109.253	0.706632		803.968	30	116.982	0.783115
804.982	15	103.503	0.833674		805.187	20	109.381	0.707625		804.955	30	117.08	0.785117
805.97	15	103.619	0.835356		806.166	20	109.486	0.709276		805.937	30	117.199	0.784804
806.954	15	103.73	0.834029		807.154	20	109.591	0.709276		807.032	30	117.313	0.785493
807.933	14.998	103.835	0.833705		808.138	20	109.685	0.711262		808.02	30	117.405	0.787183
809.032	15	103.957	0.835711		809.124	20	109.828	0.711921		808.999	30	117.513	0.787183
810.016	15	104.067	0.836391		810.11	20	109.928	0.711921		809.989	30	117.654	0.788872
810.995	15	104.172	0.836067		811.092	20	110.016	0.711587		810.971	30	117.751	0.787559
811.982	15	104.288	0.83474		812.188	19.998	110.16	0.713572		811.957	30	117.854	0.789561
812.97	14.998	104.393	0.836746		813.169	19.998	110.265	0.713238		812.943	30	117.968	0.791251
813.952	14.998	104.504	0.836422		814.152	20	110.37	0.713238		814.031	30	118.071	0.790939
814.933	15	104.609	0.837101		815.138	19.996	111.028	0.721487		815.019	30	118.174	0.792941
816.032	15	104.72	0.839107		816.121	19.996	110.768	0.692628		816.003	30	118.304	0.793629
817.016	15	104.731	0.83778		817.109	19.998	110.636	0.692294		816.99	30	118.396	0.793317
817.996	14.998	104.736	0.837456		818.092	19.998	110.818	0.694279		817.971	30	118.499	0.795319
818.981	14.996	104.753	0.836453		819.187	20	110.956	0.692952		818.953	30	118.596	0.795007
819.968	14.998	104.764	0.837456		820.171	20.002	111.039	0.692952		819.943	30	118.732	0.795695
820.951	15.002	104.775	0.836129		821.154	20.004	111.139	0.694938		821.034	30	118.829	0.796384
821.933	15.002	104.786	0.836129		822.136	20.004	111.249	0.695931		822.021	30	118.948	0.797385
823.032	15	104.803	0.838135		823.12	20.002	111.354	0.69659		823.006	30	119.051	0.799075
824.016	15	104.814	0.836808		824.104	20	111.47	0.69659		823.99	30	119.149	0.799764
824.996	14.998	104.825	0.836808		825.092	19.998	111.576	0.696256		824.968	30	119.257	0.799764
825.981	15	104.836	0.836808		826.184	19.998	111.697	0.696256		825.957	30	119.376	0.801453
826.969	15.002	104.847	0.836808		827.167	19.998	111.808	0.698241		826.937	30	119.474	0.802142
827.954	15	104.858	0.835481		828.153	19.998	111.918	0.700227		828.031	30	119.593	0.802142
828.933	15	104.88	0.835481		829.135	20	112.023	0.6989		829.019	30	119.696	0.803832
830.032	15	104.88	0.836484		830.124	20	112.134	0.699893		829.999	30	119.804	0.80352
831.012	15	104.885	0.836484		831.11	20.002	112.245	0.701879		830.989	30	119.912	0.804208
831.997	15	104.902	0.836484		832.092	20.002	112.35	0.700552		831.971	30	120.015	0.80621
832.981	14.998	104.902	0.836484		833.182	20	112.477	0.701544		832.957	30	120.118	0.804897
833.97	15	104.919	0.835157		834.167	20	112.576	0.70353		833.942	30	120.237	0.806587
834.952	15.002	104.924	0.835157		835.154	19.998	112.687	0.702203		835.034	30	120.346	0.807588
835.933	15	104.93	0.837163		836.139	19.998	112.792	0.703196		836.017	30	120.454	0.808276
837.032	14.998	104.941	0.835157		837.12	20	112.908	0.705182		837.001	30	120.562	0.807964
838.016	15	104.946	0.837163		838.106	20	113.024	0.705182		837.985	30	120.665	0.809966
839	15	104.952	0.837163		839.092	20.002	113.129	0.70584		838.971	30	120.779	0.810655
839.981	15	104.968	0.837163		840.182	20	113.251	0.70584		839.957	30	120.882	0.810343
840.97	15	104.963	0.835836		841.171	20	113.361	0.706833		840.943	30	120.99	0.812345
841.953	14.998	104.974	0.835836		842.154	19.998	113.461	0.705506		842.032	30	121.109	0.812032
842.933	15	104.985	0.836839		843.137	19.998	113.566	0.707492		843.016	30	121.217	0.812721
844.028	15	104.99	0.836839		844.125	20	113.671	0.708485		844	30	121.31	0.81341
845.016	15	104.99	0.835836		845.104	20	113.787	0.707158		844.99	30	121.412	0.814411
845.996	15	104.996	0.835836		846.088	20	113.909	0.709144		845.968	30	121.526	0.815099
846.98	15	105.007	0.836839		847.188	20	114.019	0.707817		846.957	30	121.645	0.814787
847.965	15	105.013	0.836839		848.169	20	114.124	0.710795		847.942	30	121.754	0.816789
848.954	15	105.007	0.835512		849.153	20	114.241	0.710795		849.034	30	121.867	0.816477
849.938	15	105.024	0.835512		850.138	20	114.346	0.711454		850.021	30	121.986	0.817166
851.032	15	105.013	0.835512		851.12	20	114.451	0.712447		850.999	30	122.084	0.817854
852.016	15.004	105.024	0.835512		852.109	20	114.567	0.712447		851.984	30	122.192	0.818855
852.995	15.002	105.035	0.835512		853.088	20	114.672	0.713106		852.97	30	122.306	0.819544
853.98	14.998	105.035	0.835512		854.09	20	114.777	0.713106		853.957	30	122.414	0.819232
854.969	14.994	105.035	0.837518		855.184	20	114.904	0.714757		854.943	30	122.512	0.821234
855.951	14.996	105.035	0.835512		856.171	20	115.015	0.714757		856.034	30	122.615	0.821922
856.933	15.002	105.029	0.836191		857.152	20	115.125	0.716743		857.021	30	122.718	0.82161
858.032	15.002	105.046	0.836191		858.138	20	115.23	0.716409		858	30	122.837	0.822299
859.016	15.002	105.035	0.836191		859.124	20	115.346	0.716409		858.99	30	122.934	0.8233
859.996	14.998	105.046	0.836191		860.11	20	115.446	0.717067		859.971	30	123.053	0.823989
860.98	14.998	105.046	0.836191		861.09	20	115.556	0.71806		860.957	30	123.156	0.823676
861.969	14.998	105.051	0.836191		862.182	20	115.678	0.720046		861.938	30	123.27	0.824365
862.969	14.996	105.035	0.830329		863.165	20	115.794	0.718719		863.032	30	123.389	0.826367
864.06	14.87	105.046	0.831008		864.152	20	115.899	0.720705		864.019	30	123.492	0.826055
865.041	14.782	105.051	0.829681		865.136	20	116.004	0.720371		864.999	30	123.595	0.826743
866.03	14.684	105.051	0.823694		866.12	20	116.115	0.720371		865.984	30	123.714	0.826431
867.011	14.584	105.051	0.823046		867.11	20	116.225	0.722022		866.968	30	123.817	0.828433
867.999	14.482	105.057	0.819065		868.088	20	116.331	0.722022		867.953	30	123.931	0.829122
868.979	14.388	105.046	0.815084		869.182	20	116.452	0.722681		868.937	30	124.023	0.827809
869.969	14.29	105.046	0.812106		870.171	20	116.557	0.722681		870.032	30	124.142	0.829498
871.06	14.176	105.051	0.802463		871.151	20	116.679	0.72566		871.02	30	124.245	0.830499
872.041	14.082	105.051	0.799161		872.142	20	116.762	0.726318		872.006	30	124.359	0.831188
873.026	13.982	105.046	0.793853		873.124	20	116.906	0.724991		872.989	30	124.461	0.831877
874.01	13.882	105.035	0.787218		874.106	20	117.005	0.725984		873.968	30	124.564	0.832878
875	13.782	105.051	0.782913		875.09	20	117.099	0.724657		874.957	30	124.667	0.833567
875.983	13.688	105.046	0.775275		876.188	20	117.232	0.727636		875.942	30	124.776	0.833254
876.969	13.588	105.046	0.768641		877.165	20	117.342	0.726309		877.031	30	124.889	0.833943
878.062	13.476	105.068	0.763009		878.154	20	117.442	0.728294		878.02	30	124.998	0.833631
879.043	13.382	105.035	0.756374		879.142	20	117.481	0.728953		879.002	30	125.106	0.835633
880.031	13.282	105.051	0.749739		880.121	19.994	118.078	0.723273		879.99	30	125.225	0.836321
881.013	13.182	105.046	0.743104		881.106	19.998	117.724	0.710672		880.971	30	125.317	0.835008
881.997	13.082	105.051	0.738476		882.092	20	117.89	0.712658		881.958	30	125.447	0.836698
882.979	12.988	105.046	0.731162		883.187	20.002	118.022	0.712658		882.942	30	125.539	0.837699
883.963	12.886	105.051	0.726533		884.171	20.004	118.122	0.713316		884.034	30	125.664	0.838388
885.06	12.776	105.051	0.718571		885.153	20.002	118.221	0.714309		885.02	30	125.772	0.839076
886.048	12.682	105.051	0.713942		886.14	20	118.332	0.712982		886.002	30	125.869	0.838764
887.031	12.582	105.046	0.705301		887.123	19.998	118.432	0.714968		886.99	30	125.983	0.840766
888.011	12.48	105.051	0.700673		888.109	19.998	118.548	0.715961		887.969	30	126.081	0.840454
888.998	12.382	105.046	0.692711		889.091	19.998	118.653	0.71662		888.953	30	126.205	0.83914
889.984	12.288	105.057	0.687403		890.187	19.998	118.774	0.71662		889.942	30	126.286	0.839829
890.969	12.19	105.051	0.679441		891.171	20	118.885	0.718605		891.032	30	126.416	0.841519
891.969	12.09	105.051	0.672806		892.153	20.002	118.995	0.717278		892.021	30	126.525	0.843521
893.062	11.982	105.035	0.664845		893.135	20.002	119.101	0.718271		892.999	30	126.628	0.843209
894.042	11.882	105.046	0.657886		894.124	20	119.211	0.718271		893.99	30	126.736	0.841895
895.03	11.782	105.046	0.65193		895.106	20	119.316	0.720257		894.969	30	126.844	0.843585
896.01	11.682	105.046	0.643289		896.088	19.998	119.432	0.719923		895.955	30	126.931	0.845587
896.997	11.588	105.046	0.634		897.186	19.998	119.554	0.721908		896.94	30	127.055	0.844274
897.983	11.488	105.046	0.628045		898.168	19.998	119.659	0.721908		898.033	30	127.158	0.844962
898.963	11.388	105.046	0.620083		899.154	20	119.764	0.721574		899.018	30	127.288	0.846652
900.062	11.282	105.051	0.613124		900.136	20	119.88	0.721574		899.999	30	127.397	0.845339
901.048	11.182	105.051	0.603835		901.124	20.002	119.985	0.72356		900.984	30	127.51	0.84634
902.026	11.082	105.051	0.595874		902.11	20	120.09	0.724219		901.969	30	127.592	0.847029
903.012	10.982	105.029	0.586585		903.088	20	120.206	0.724219		902.953	30	127.7	0.846716
903.998	10.888	105.046	0.578623		904.187	19.998	120.328	0.725212		903.943	30	127.814	0.847405
904.983	10.788	105.057	0.57134		905.171	19.998	120.433	0.723885		905.031	30	127.944	0.848094
905.969	10.688	105.051	0.562052		906.151	19.998	120.544	0.72587		906.02	30	128.041	0.847781
907.061	10.582	105.046	0.553442		907.138	20	120.649	0.725536		907.002	30	128.144	0.849783
908.043	10.482	105.046	0.542826		908.124	20	120.765	0.727522		907.99	30	128.252	0.849471
909.031	10.382	105.051	0.533213		909.104	20.002	120.87	0.727522		908.971	30	128.355	0.85016
910.012	10.282	105.046	0.523925		910.09	20	120.975	0.728181		909.957	30	128.458	0.850849
910.999	10.188	105.046	0.516642		911.188	20	121.097	0.729174		910.943	30	128.566	0.850536
911.979	10.088	105.046	0.506026		912.171	19.998	121.213	0.731159		912.033	30	128.686	0.852538
912.968	9.988	105.051	0.495411		913.152	19.998	121.318	0.729832		913.018	30	128.794	0.852226
914.062	9.882	105.046	0.484471		914.137	20	121.423	0.730825		914.001	30	128.886	0.852915
915.044	9.782	105.051	0.475861		915.12	20	121.528	0.731484		914.984	30	129.016	0.853603
916.025	9.68	105.046	0.464922		916.109	20	121.633	0.731484		915.969	30	129.119	0.854604
917.011	9.582	105.051	0.451652		917.092	20	121.749	0.732477		916.958	30	129.227	0.855293
917.998	9.488	105.051	0.443042		918.182	20	121.876	0.733135		917.942	30	129.325	0.854981
918.983	9.388	105.051	0.430452		919.167	20	121.981	0.733135		919.031	30	129.438	0.85567
919.963	9.29	105.051	0.417182		920.152	20	122.086	0.733794		920.021	30	129.547	0.855357
921.057	9.182	105.051	0.403588		921.139	20	122.202	0.734787		920.999	30	129.66	0.856046
922.043	9.08	105.046	0.390998		922.121	20	122.302	0.73346		921.989	30	129.763	0.856735
923.028	8.982	105.051	0.377404		923.109	20	122.407	0.736439		922.971	30	129.872	0.857736
924.012	8.882	105.046	0.363487		924.088	20	122.529	0.736439		923.957	30	129.98	0.858425
924.996	8.79	105.046	0.349569		925.186	20	122.639	0.737097		924.942	30	130.072	0.858112
925.981	8.688	105.046	0.330668		926.167	20	122.75	0.739083		926.034	30	130.207	0.858801
926.968	8.588	105.035	0.313772		927.153	20	122.866	0.737756		927.021	30	130.305	0.85949
928.061	8.484	105.046	0.292896		928.142	20	122.976	0.738749		928	30	130.424	0.859177
929.048	8.382	105.046	0.271017		929.124	20	123.087	0.739408		928.99	30	130.527	0.857864
930.03	8.282	105.029	0.248165		930.109	20	123.181	0.740401		929.969	30	130.624	0.859866
931.012	8.184	105.046	0.221981		931.09	20	123.286	0.741059		930.957	30	130.733	0.861556
931.996	8.088	105.046	0.196476		932.09	20	123.43	0.743045		931.94	30	130.857	0.860243
932.984	7.988	105.024	0.164336		933.187	20	123.535	0.741718		933.032	30	130.971	0.861932
933.965	7.888	105.013	0.117276		934.167	20	122.783	0.744697		934.017	30	131.074	0.862621
935.059	7.784	104.941	0.047364		935.154	19.994	124.032	0.739351		935.006	30	131.171	0.861308
936.041	7.684	104.974	-0.102751		936.14	19.998	123.806	0.731389		935.99	30	131.296	0.862309
937.026	7.588	105.839	-0.441432		937.124	20	123.988	0.731389		936.968	30	131.393	0.862997
938.013	7.488	39.8089	-5.8738		938.106	20.002	124.115	0.731055		937.953	30	131.48	0.862685
					939.091	20.004	124.198	0.733041		938.942	30	131.599	0.865376
					940.187	20	124.309	0.732706		940.034	30	131.729	0.865064
					941.171	20	124.414	0.732706		941.02	30	131.821	0.86375
					942.154	19.998	124.536	0.732706		942.001	30	131.93	0.864439
					943.137	19.998	124.624	0.733365		942.985	30	132.038	0.86544
					944.12	19.998	124.74	0.734358		943.968	30	132.152	0.866129
					945.11	19.998	124.845	0.734358		944.953	30	132.244	0.865816
					946.091	20	124.956	0.735017		945.937	30	132.363	0.866505
					947.187	20.002	125.077	0.737002		947.033	30	132.471	0.867194
					948.166	20.002	125.182	0.737995		948.019	30	132.585	0.866882
					949.152	20	125.293	0.736668		949.001	30	132.693	0.868571
					950.137	20	125.398	0.736668		949.984	30	132.796	0.867258
					951.122	19.998	125.52	0.739647		950.968	30	132.904	0.867947
					952.11	19.998	125.625	0.73832		951.957	30	133.018	0.868635
					953.09	19.998	125.73	0.740306		952.94	30	133.121	0.869636
					954.185	20	125.851	0.742291		954.033	30	133.235	0.870325
					955.171	20	125.962	0.740964		955.021	30	133.348	0.870013
					956.151	20	126.073	0.740964		956	30	133.446	0.872704
					957.137	20	126.167	0.741957		956.99	30	133.56	0.87139
					958.122	20	126.283	0.742616		957.968	30	133.663	0.871078
					959.106	19.998	126.393	0.742616		958.957	30	133.782	0.871767
					960.092	19.998	126.509	0.744268		959.937	30	133.868	0.871454
					961.185	20	126.631	0.744268		960.942	30	133.987	0.872143
					962.166	20	126.742	0.74526		962.033	30	134.112	0.871831
					963.153	20	126.836	0.743933		963.021	30	134.209	0.87252
					964.14	20	126.852	0.745919		963.999	30	134.323	0.873208
					965.124	20	126.874	0.745919		964.989	30	134.442	0.874209
					966.109	20	126.874	0.744592		965.97	30	134.562	0.875899
					967.092	20	126.896	0.744592		966.953	30	134.643	0.874586
					968.187	20	126.919	0.744592		967.937	30	134.751	0.875275
					969.165	20	126.908	0.746578		969.031	30	134.865	0.875963
					970.154	20	126.924	0.746578		970.015	30	134.957	0.875651
					971.137	20	126.946	0.746578		970.999	30	135.087	0.87634
					972.122	20	126.957	0.746244		971.99	30	135.184	0.876027
					973.106	20	126.963	0.745251		972.969	30	135.276	0.876716
					974.09	20	126.979	0.745251		973.956	30	135.39	0.876404
					975.185	20	126.985	0.745251		974.943	30	135.509	0.877093
					976.171	20	126.996	0.746244		976.032	30	135.634	0.878782
					977.152	20	127.002	0.746244		977.02	30	135.731	0.878782
					978.14	20	127.018	0.746244		977.999	30	135.834	0.879471
					979.124	20	127.024	0.746244		978.984	30	135.937	0.879159
					980.104	20	127.029	0.746244		979.97	30	136.051	0.879847
					981.088	20	127.04	0.744917		980.955	30	136.154	0.880536
					982.186	20	127.051	0.746903		981.94	30	136.251	0.880224
					983.165	20	127.051	0.744917		983.032	30	136.392	0.881914
					984.154	20	127.062	0.744917		984.015	30	136.484	0.882602
					985.14	20	127.068	0.746903		985.004	30	136.614	0.881289
					986.122	20	127.079	0.746903		985.985	30	136.701	0.880977
					987.109	20	127.084	0.746903		986.97	30	136.798	0.881665
					988.088	20	127.09	0.746903		987.955	30	136.912	0.883355
					989.187	20	127.101	0.746903		988.937	30	137.02	0.882042
					990.171	20	127.107	0.747895		990.033	30	137.145	0.882731
					991.153	20	127.112	0.746903		991.017	30	137.258	0.882418
					992.135	20	127.123	0.746903		991.999	30	137.345	0.883107
					993.12	20	127.123	0.745576		992.99	30	137.448	0.883796
					994.104	20	127.123	0.745576		993.968	30	137.562	0.883483
					995.092	20	127.129	0.746568		994.956	30	137.675	0.884172
					996.185	20	127.14	0.746568		995.942	30	137.768	0.88386
					997.171	20	127.14	0.748554		997.034	30	137.898	0.884549
					998.152	20	127.145	0.746568		998.015	30	138.006	0.885237
					999.14	20	127.145	0.746568		999.004	30	138.109	0.884925
					1000.12	20	127.151	0.746568		999.989	30	138.212	0.885614
					1001.1	20	127.151	0.746568		1000.97	30	138.32	0.885301
					1002.09	20	127.151	0.746568		1001.95	30	138.428	0.887303
					1003.19	20	127.162	0.746568		1002.94	30	138.542	0.886991
					1004.19	20	127.167	0.750864		1004.03	30	138.645	0.886367
					1005.17	19.994	127.162	0.750864		1005.02	30	138.764	0.887055
					1006.16	19.884	127.167	0.749538		1006	30	138.872	0.886743
					1007.14	19.792	127.162	0.748211		1006.98	30	138.97	0.887432
					1008.12	19.684	127.162	0.745557		1007.97	30	139.089	0.886119
					1009.22	19.584	127.173	0.741576		1008.96	30	139.17	0.889122
					1010.2	19.486	127.145	0.738922		1009.94	30	139.295	0.88981
					1011.19	19.384	127.173	0.736268		1011.03	30	139.408	0.888185
					1012.17	19.286	127.151	0.73328		1012.02	30	139.511	0.888873
					1013.15	19.184	127.167	0.728306		1013	30	139.631	0.888561
					1014.14	19.09	127.162	0.725652		1013.99	30	139.75	0.88925
					1015.12	18.992	127.173	0.722664		1014.97	30	139.825	0.888938
					1016.22	18.878	127.162	0.718683		1015.96	30	139.939	0.889626
					1017.2	18.784	127.162	0.714702		1016.94	30	140.048	0.888313
					1018.19	18.684	127.167	0.709394		1018.03	30	140.161	0.889002
					1019.17	18.584	127.151	0.708726		1019.02	30	140.28	0.890691
					1020.15	18.484	127.162	0.701433		1020	30	140.389	0.889378
					1021.14	18.392	127.162	0.697452		1020.99	30	140.497	0.889066
					1022.12	18.292	127.162	0.693471		1021.97	30	140.6	0.889755
					1023.13	18.192	127.167	0.691476		1022.96	30	140.703	0.890443
					1024.21	18.086	127.167	0.684182		1023.94	30	140.817	0.890131
					1025.2	17.986	127.167	0.682187		1025.03	30	140.936	0.89082
					1026.18	17.886	127.162	0.676879		1026.02	30	141.044	0.890507
					1027.17	17.786	127.162	0.672898		1027.01	30	141.152	0.891196
					1028.16	17.692	127.162	0.668917		1027.99	30	141.244	0.890884
					1029.14	17.592	127.167	0.663609		1028.97	30	141.353	0.893575
					1030.12	17.492	127.162	0.660287		1029.96	30	141.466	0.892261
					1031.21	17.386	127.167	0.654321		1030.94	30	141.558	0.891949
					1032.2	17.286	127.162	0.650999		1032.03	30	141.688	0.892638
					1033.19	17.186	127.162	0.645691		1033.02	30	141.786	0.892325
					1034.17	17.086	127.173	0.64171		1034	30	141.916	0.893014
					1035.15	16.992	127.167	0.636402		1034.98	30	142.003	0.89239
					1036.14	16.892	127.162	0.632421		1035.97	30	142.116	0.892077
					1037.13	16.792	127.167	0.628106		1036.95	30	142.241	0.892766
					1038.21	16.684	127.151	0.622798		1037.94	30	142.327	0.892454
					1039.2	16.586	127.167	0.618817		1039.03	30	142.447	0.893142
					1040.18	16.484	127.162	0.613509		1040.02	30	142.56	0.89283
					1041.17	16.384	127.189	0.611514		1041	30	142.669	0.893519
					1042.16	16.29	127.145	0.606206		1041.99	30	142.75	0.892206
					1043.14	16.19	127.184	0.600899		1042.97	30	142.864	0.893895
					1044.12	16.092	127.151	0.596918		1043.95	30	142.972	0.894584
					1045.22	15.984	127.162	0.59161		1044.94	30	143.091	0.894272
					1046.2	15.884	127.167	0.586302		1046.03	30	143.189	0.893647
					1047.19	15.784	127.173	0.583314		1047.02	30	143.308	0.894336
					1048.17	15.684	127.162	0.578006		1048	30	143.411	0.893023
					1049.16	15.59	127.167	0.572698		1048.99	30	143.524	0.89271
					1050.14	15.492	127.162	0.569376		1049.97	30	143.627	0.893399
					1051.12	15.388	127.167	0.565395		1050.96	30	143.746	0.893087
					1052.21	15.284	127.167	0.558102		1051.94	30	143.855	0.895778
					1053.2	15.19	127.167	0.554779		1053.03	30	143.958	0.893151
					1054.19	15.088	127.167	0.550464		1054.02	30	144.066	0.892839
					1055.17	14.986	127.167	0.545491		1055	30	144.169	0.893527
					1056.15	14.892	127.167	0.541176		1055.99	30	144.288	0.893215
					1057.14	14.792	127.167	0.537195		1056.97	30	144.38	0.893904
					1058.12	14.692	127.151	0.533873		1057.95	30	144.494	0.893592
					1059.21	14.586	127.167	0.527238		1058.94	30	144.602	0.89428
					1060.2	14.486	127.151	0.523916		1060.03	30	144.716	0.893656
					1061.19	14.386	127.167	0.519935		1061.02	30	144.819	0.893343
					1062.17	14.286	127.162	0.5133		1062	30	144.943	0.894032
					1063.15	14.19	127.726	0.511926		1062.99	30	145.035	0.89372
					1064.14	14.092	127.25	0.496002		1063.97	30	145.144	0.894409
					1065.12	13.992	127.184	0.493673		1064.96	30	145.252	0.893784
					1066.21	13.884	127.167	0.487038		1065.94	30	145.36	0.893472
					1067.2	13.784	127.167	0.485701		1067.03	30	145.474	0.89416
					1068.18	13.686	127.167	0.481386		1068.02	30	145.593	0.893848
					1069.17	13.586	127.173	0.478064		1069.01	30	145.696	0.893224
					1070.15	13.49	127.167	0.472756		1069.99	30	145.799	0.892911
					1071.14	13.392	127.162	0.468441		1070.97	30	145.896	0.8936
					1072.12	13.292	127.162	0.465119		1071.96	30	145.907	0.892287
					1073.22	13.184	127.167	0.459811		1072.94	30	145.918	0.892975
					1074.2	13.084	127.167	0.454169		1074.03	30	145.934	0.891662
					1075.18	12.984	127.162	0.450847		1075.02	30	145.945	0.892663
					1076.17	12.886	127.167	0.445539		1076	30	145.945	0.89135
					1077.15	12.79	127.167	0.442217		1076.99	30	145.967	0.890037
					1078.14	12.69	127.167	0.436575		1077.97	30	145.983	0.890725
					1079.12	12.59	127.167	0.431926		1078.95	30	145.999	0.890725
					1080.22	12.484	127.151	0.425291		1079.94	30	145.999	0.889412
					1081.2	12.384	127.162	0.420308		1081.03	30	146.026	0.890413
					1082.19	12.284	127.162	0.415659		1082.02	30	146.021	0.8891
					1083.17	12.186	127.167	0.410017		1083.01	30	146.037	0.8891
					1084.16	12.092	127.162	0.405368		1083.99	30	146.043	0.887786
					1085.14	11.992	127.162	0.398733		1084.97	30	146.048	0.889788
					1086.12	11.892	127.167	0.395077		1085.95	30	146.059	0.888475
					1087.22	11.786	127.162	0.387774		1086.94	30	146.08	0.888475
					1088.2	11.686	127.162	0.382132		1088.03	30	146.08	0.889164
					1089.18	11.586	127.167	0.376156		1089.02	30	146.086	0.889164
					1090.17	11.486	127.162	0.371173		1090.01	30	146.097	0.887851
					1091.15	11.392	127.162	0.364204		1090.99	30	146.102	0.887851
					1092.14	11.292	127.162	0.360213		1091.97	30	146.108	0.887851
					1093.12	11.192	127.167	0.351917		1092.95	30	146.118	0.887538
					1094.22	11.086	127.167	0.345607		1093.94	29.998	146.129	0.887538
					1095.2	10.986	127.162	0.34029		1095.03	30	146.129	0.887538
					1096.19	10.884	127.14	0.33398		1096.02	30	146.14	0.886225
					1097.17	10.786	127.173	0.326342		1097.01	30	146.145	0.886225
					1098.15	10.692	127.151	0.320032		1097.99	30	146.156	0.886225
					1099.14	10.592	127.162	0.313054		1098.97	30	146.162	0.886914
					1100.12	10.49	127.151	0.305417		1099.96	30	146.167	0.886914
					1101.13	10.39	127.167	0.296453		1100.94	30	146.167	0.8856
					1102.22	10.288	127.162	0.289474		1102.03	30	146.183	0.886601
					1103.2	10.256	127.151	0.284816		1103.02	30	146.178	0.886601
					1104.19	10.246	127.184	0.279832		1104	30	146.183	0.886601
					1105.17	10.24	127.173	0.278496		1104.99	30	146.189	0.885288
					1106.16	10.232	127.167	0.274181		1105.97	30	146.189	0.885288
					1107.14	10.22	127.162	0.271852		1106.95	30	146.189	0.885288
					1108.12	10.208	127.167	0.269856		1107.94	30	146.2	0.88729
					1109.21	10.194	127.167	0.268854		1109.03	30	146.2	0.885977
					1110.2	10.184	127.173	0.268186		1110.02	30	146.205	0.885977
					1111.18	10.174	126.266	0.265857		1111	30	146.216	0.885977
					1112.17	10.166	127.35	0.260854		1111.99	30	146.216	0.884664
					1113.16	10.158	127.151	0.256205		1112.97	30	146.216	0.884664
					1114.14	10.148	127.167	0.253217		1113.96	30	146.216	0.885665
					1115.13	10.138	127.167	0.250563		1114.94	30	146.216	0.885665
					1116.21	10.128	127.173	0.250888		1116.03	30	146.216	0.884664
					1117.2	10.12	127.162	0.25022		1117.02	30	146.221	0.884351
					1118.19	10.112	127.167	0.247566		1118.02	29.966	146.216	0.867287
					1119.17	10.104	127.173	0.244912		1119.02	29.854	146.221	0.865974
					1120.15	10.096	127.162	0.244578		1120.1	29.746	146.216	0.863347
					1121.14	10.09	127.151	0.241924		1121.09	29.64	146.216	0.861409
					1122.13	10.082	127.162	0.242582		1122.07	29.552	146.227	0.856781
					1123.22	10.074	127.162	0.241914		1123.06	29.44	146.216	0.851528
					1124.2	10.068	127.162	0.240587		1124.04	29.352	146.221	0.84959
					1125.19	10.062	127.162	0.23926		1125.03	29.252	146.216	0.843648
					1126.17	10.058	127.162	0.237599		1126.01	29.16	146.216	0.84171
					1127.15	10.052	127.184	0.236272		1127.1	29.046	146.216	0.834455
					1128.14	10.046	127.167	0.236931		1128.09	28.94	146.227	0.829202
					1129.12	10.04	127.151	0.235604		1129.07	28.84	146.2	0.823949
					1130.22	10.036	127.167	0.23527		1130.06	28.752	146.221	0.820009
					1131.2	10.032	127.167	0.232616		1131.04	28.654	146.216	0.816069
					1132.19	10.004	127.167	0.231289		1132.03	28.554	146.216	0.809815
					1133.17	9.898	127.162	0.228635		1133.01	28.46	146.205	0.804562
					1134.16	9.8	127.162	0.225313		1134.11	28.346	146.216	0.799309
					1135.14	9.7	127.162	0.217351		1135.09	28.238	146.216	0.792742
					1136.13	9.6	127.167	0.206735		1136.08	28.154	146.221	0.788802
					1137.22	9.492	126.078	0.201084		1137.06	28.054	146.216	0.782236
					1138.2	9.394	127.283	0.17717		1138.04	27.954	146.227	0.776983
					1139.19	9.294	127.167	0.157256		1139.03	27.846	146.205	0.770416
					1140.17	9.2	127.14	0.139996		1140.01	27.748	146.216	0.765163
					1141.15	9.1	127.14	0.115099		1141.1	27.646	146.216	0.758597
					1142.14	9.002	127.123	0.0815719		1142.09	27.54	146.216	0.75203
					1143.12	8.902	127.068	-0.777511		1143.08	27.452	146.221	0.746777
					1144.21	9.106	61.4329	-3.56522		1144.06	27.34	146.221	0.740211
										1145.04	27.252	146.216	0.733644
										1146.03	27.146	146.216	0.727078
										1147.01	27.058	146.216	0.721513
										1148.11	26.946	146.216	0.713633
										1149.09	26.84	146.221	0.705753
										1150.07	26.752	146.227	0.7005
										1151.06	26.64	146.221	0.69262
										1152.04	26.552	146.221	0.684741
										1153.03	26.446	146.221	0.678174
										1154.02	26.346	146.216	0.670295
										1155.1	26.246	146.227	0.664417
										1156.09	26.14	146.221	0.656537
										1157.07	26.04	146.227	0.648657
										1158.06	25.94	146.221	0.639464
										1159.04	25.852	146.221	0.633899
										1160.03	25.752	146.221	0.626019
										1161.01	25.646	146.205	0.616826
										1162.1	25.546	146.221	0.607633
										1163.09	25.438	146.221	0.600442
										1164.07	25.354	146.221	0.592563
										1165.06	25.24	146.216	0.58337
										1166.04	25.154	146.221	0.57549
										1167.03	25.048	146.216	0.565985
										1168.02	24.958	146.221	0.558105
										1169.11	24.846	146.216	0.547599
										1170.09	24.74	146.238	0.539094
										1171.07	24.652	146.227	0.529901
										1172.06	24.54	146.227	0.518082
										1173.04	24.452	146.227	0.510891
										1174.03	24.346	146.221	0.500385
										1175.01	24.258	146.227	0.492193
										1176.11	24.146	146.205	0.482375
										1177.09	24.04	146.216	0.469242
										1178.07	23.94	146.205	0.458736
										1179.06	23.84	146.216	0.447917
										1180.04	23.752	146.216	0.440726
										1181.03	23.646	146.216	0.427594
										1182.02	23.546	146.216	0.416463
										1183.1	23.446	146.221	0.403018
										1184.09	23.34	146.238	0.391887
										1185.07	23.252	146.221	0.381068
										1186.06	23.14	146.216	0.365998
										1187.04	23.052	146.205	0.355179
										1188.03	22.946	146.216	0.341422
										1189.01	22.86	146.216	0.329979
										1190.1	22.746	146.221	0.312281
										1191.09	22.64	146.216	0.296898
										1192.07	22.554	146.221	0.283141
										1193.06	22.44	146.221	0.265131
										1194.04	22.35	146.227	0.247746
										1195.03	22.246	146.205	0.228424
										1196.01	22.16	146.216	0.214042
										1197.02	22.048	146.205	0.190779
										1198.1	21.938	146.221	0.167516
										1199.09	21.84	146.221	0.144254
										1200.07	21.74	146.205	0.124306
										1201.06	21.638	146.227	0.0997302
										1202.04	21.546	146.205	0.0764676
										1203.03	21.448	146.216	0.0486405
										1204.01	21.346	146.216	0.0208134
										1205.1	21.24	146.216	-0.00701371
										1206.09	21.14	146.216	-0.0424082
										1207.07	21.04	146.221	-0.0747997
										1208.06	20.94	146.216	-0.114134
										1209.04	20.846	146.216	-0.147839
										1210.03	20.746	146.216	-0.189736
										1211.01	20.646	146.216	-0.238199
										1212.11	20.54	146.205	-0.296167
										1213.09	20.44	146.2	-0.360014
										1214.07	20.34	146.2	-0.434366
										1215.06	20.242	146.183	-0.525663
										1216.04	20.148	146.178	-0.662108
										1217.03	20.048	146.156	-0.860837
										1218.01	19.95	145.999	-1.25061
										1219.1	20.012	89.742	-6.99642
